# Supplementary material for: Hobnail variant of papillary thyroid carcinoma: molecular profiling and comparison to classical papillary thyroid carcinoma, poorly differentiated thyroid carcinoma and anaplastic thyroid carcinoma
Source: Oncotarget. 2017 Feb 28;8(13):22023–33. doi: 10.18632/oncotarget.15786 (PMC5400643; doi:10.18632/oncotarget.15786)
Supplement: Supplementary file 2 [file oncotarget-08-22023-s002.xls]

## Sheet: 工作表2
Table S2: Quality assessment of the targeted sequencing data
rs.ID	qc.index	total.reads	mapped.reads	map.ratio	insertSize	target-region reads	unique mapped reads	target-region unique.reads	library complexity	target.ratio	MAPQ<60 percent	mean.depth	median.depth	unique.depth	depth<1000 percent	depth<500 percent	depth<200 percent
RS1500209FFP	low quality	4748050	4622519	0.973562	130	1387363	2909529	240174	0.173115	0.300131	0.327883	1117.74	1017.51	176.147	0.473856	0.0294118	0.00653595
RS1500210FFP	low quality	4347512	4236232	0.974404	140	1133296	2658874	172341	0.152071	0.267525	0.381726	922.059	868.817	132.122	0.647059	0.0620915	0
RS1500211FFP	low quality	4468507	4322440	0.967312	141	1418335	2785657	295066	0.208037	0.328133	0.309139	1176.83	1081.13	224.916	0.431372	0.0130719	0
RS1500212FFP	low quality	4593250	4480089	0.975364	145	1517407	2922070	351160	0.231421	0.3387	0.282248	1262.63	1158.51	268.103	0.366013	0.0130719	0
RS1500214FFP	low quality	4471714	4369342	0.977107	158	2596792	2905990	1295997	0.499076	0.594321	0.134746	1998.05	1848.82	922.702	0.0784314	0.00653595	0
RS1500215FFP	low quality	4332602	4207524	0.971131	163	2407771	2635250	1000272	0.415435	0.572254	0.135166	1911.35	1875.67	779.22	0.0294118	0.00653595	0
RS1500216FFP	low quality	4255879	4106606	0.964925	153	2482896	2248522	777423	0.313111	0.60461	0.161272	1948.74	2006.36	628.213	0.0980392	0.00980392	0.00980392
RS1500217FFP	low quality	4145472	4006043	0.966366	155	1992932	2653047	808517	0.405692	0.497481	0.174279	1653.54	1511.52	613.212	0.0882353	0.00326797	0
RS1500218FFP	low quality	4500443	4352861	0.967207	154	2098273	2885116	826267	0.393784	0.482045	0.182	1728.4	1627.42	640.854	0.0392157	0.00326797	0
RS1500219FFP	low quality	4082479	3984973	0.976116	164	2118677	2354087	643259	0.303614	0.531667	0.143504	1736.08	1692.53	513.875	0.0326797	0.00980392	0.00326797
RS1500220FFP	low quality	4652841	4509387	0.969169	159	1894160	2961883	540990	0.285609	0.420048	0.214243	1546.37	1525.99	435.839	0.0849673	0.00980392	0.00653595
RS1500221FFP	low quality	4281433	4125888	0.96367	149	2093992	1768232	112149	0.0535575	0.507525	0.220046	1703.51	1792.88	96.0221	0.20915	0.0849673	0.0130719
RS1500222FFP	low quality	1996304	1864600	0.934026	145	875974	1125547	221991	0.253422	0.469792	0.257533	695.676	719.733	182.396	0.901961	0.222222	0.0228758
RS1500223FFP	high quality	3646026	3524254	0.966601	167	2075708	1855633	536675	0.25855	0.588978	0.137365	1682.55	1671.77	432.237	0.186275	0.0686275	0.00980392
RS1500224FFP	high quality	3625124	3539002	0.976243	165	2073093	2123546	777431	0.37501	0.585785	0.141513	1568.43	1576.94	591.37	0.271242	0.0718954	0.00980392
RS1500225FFP	low quality	4036753	3897886	0.965599	157	2111913	2244144	666875	0.315768	0.54181	0.177457	1672.59	1716.74	542.094	0.183006	0.0555556	0.00980392
RS1500226FFP	low quality	4657267	4482437	0.962461	153	2176496	2397686	395588	0.181755	0.485561	0.210421	1767.38	1751.55	318.351	0.0882353	0.00980392	0.00980392
RS1500227FFP	high quality	4199138	4099707	0.976321	169	2020602	2899814	954364	0.472317	0.492865	0.154295	1644.01	1602.41	756.846	0.0392157	0.00980392	0.00326797
RS1500228FFP	low quality	4672314	4545903	0.972945	146	2114723	3013081	778161	0.367973	0.465193	0.191695	1713.99	1644.1	604.983	0.0326797	0.00326797	0
RS1500229FFP	high quality	3752404	3674606	0.979267	173	1912030	2401969	765424	0.40032	0.520336	0.124756	1569.2	1515.24	606.583	0.101307	0.00980392	0.00326797
RS1500230FFP	high quality	3918963	3810483	0.972319	177	2222515	1703538	331055	0.148955	0.583263	0.11361	1832.4	1811.9	269.891	0.0980392	0.00980392	0.00326797
RS1500231FFP	high quality	3740057	3627319	0.969857	178	1679222	2884631	1060718	0.631672	0.462938	0.142924	1397.99	1234.31	779.68	0.316993	0.0163399	0
RS1500232FFP	high quality	3979313	3890532	0.977689	166	2187245	2435990	888602	0.406265	0.562197	0.116311	1755.35	1702.33	691.597	0.0228758	0.00980392	0
RS1500233FFP	low quality	4747426	4650791	0.979645	153	2826627	2167772	599288	0.212015	0.607773	0.118236	2245.4	2329.09	493.802	0.0457516	0.00980392	0.00653595
RS1500234FFP	low quality	4661829	4571853	0.980699	150	2764888	2237012	651976	0.235806	0.604763	0.12338	2193.16	2263.87	533.833	0.0555556	0.00980392	0.00980392
RS1500235FFP	low quality	5575400	5383871	0.965647	157	2957236	2906986	747915	0.25291	0.549277	0.159374	2340.45	2388.11	603.977	0.0392157	0.00980392	0.00653595
RS1500236FFP	low quality	6770731	6491707	0.95879	151	3370805	3441823	707050	0.209757	0.519248	0.183332	2691.98	2670.84	560.227	0.00980392	0.00980392	0
RS1500237FFP	low quality	4876010	4687330	0.961304	155	2583214	2602233	711327	0.275365	0.551106	0.155121	2071.12	2043.44	562.692	0.0392157	0.00980392	0.00326797
RS1500238FFP	high quality	4526583	4400962	0.972248	165	2381651	2734677	899129	0.377523	0.541166	0.134686	1901.71	1940.04	732.411	0.0718954	0.00980392	0.00326797
RS1500239FFP	high quality	4635013	4487491	0.968172	171	3140450	1992353	864256	0.275201	0.699823	0.118767	2475.57	2473.95	680.833	0.0326797	0.00980392	0.00326797
RS1500240FFP	high quality	3992350	3871874	0.969823	172	2350894	2009017	775021	0.329671	0.607172	0.156355	1873.84	1805.43	595.196	0.0424837	0.00653595	0
RS1500241FFP	low quality	4869175	4714483	0.96823	155	2852066	2415401	858703	0.301081	0.604958	0.164948	2311.49	2233.9	672.586	0.0359477	0.00980392	0
RS1500242FFP	low quality	5394452	5260590	0.975185	154	3284908	2435591	850544	0.258925	0.624437	0.15657	2610.01	2518.49	652.099	0.0228758	0.00980392	0
RS1500243FFP	low quality	4675470	4570995	0.977655	159	3129621	1979175	747484	0.238842	0.68467	0.105071	2504.57	2481.68	592.728	0.0228758	0.00653595	0
RS1500244FFP	low quality	4660498	4511453	0.96802	159	2889195	1623016	329155	0.113926	0.640413	0.164257	2316.27	2286.56	260.499	0.0424837	0.00980392	0
RS1500245FFP	low quality	4734405	4599710	0.97155	158	3284541	1894187	788689	0.240122	0.714076	0.106358	2622.39	2559.42	614.573	0.00980392	0.00980392	0
RS1500246FFP	low quality	4526976	4410234	0.974212	164	2915365	2016032	789837	0.270922	0.661045	0.119751	2338.55	2287.11	619.627	0.0163399	0.00653595	0
RS1500247FFP	high quality	4275589	4168202	0.974884	165	2513686	2043656	734650	0.29226	0.603062	0.155237	2075.49	1870.36	546.632	0.0392157	0.00653595	0
RS1500248FFP	low quality	4483844	4375081	0.975743	164	2992652	1854870	703576	0.235101	0.684022	0.10507	2439.13	2305.96	542.133	0.0196078	0.00653595	0
RS1500249FFP	high quality	4051645	3818465	0.942448	170	2472985	2004500	847067	0.342528	0.647639	0.164133	2042.39	1800.63	616.766	0.0228758	0	0
RS1500250FFP	high quality	3503176	3397205	0.96975	183	1951361	2172740	901190	0.461826	0.574402	0.126185	1635.51	1401.06	647.045	0.169935	0.00653595	0
RS1500251FFP	high quality	3551555	3456792	0.973318	193	2280437	2197783	1155729	0.506802	0.659697	0.0994708	1850.38	1726.42	874.954	0.114379	0.00980392	0
RS1500252FFP	high quality	3898805	3758609	0.964041	174	2551337	1942084	875482	0.343146	0.678798	0.113504	2013.41	1811.79	621.708	0.0947712	0.00653595	0
RS1500254FFP	high quality	2950989	2863588	0.970382	201	1649098	2263544	1142261	0.692658	0.575885	0.101401	1340.82	1218.15	843.76	0.346405	0.0392157	0
RS1500255FFP	high quality	3266901	3163478	0.968342	194	1484820	2677419	1112664	0.74936	0.469363	0.163607	1201.97	1145.62	858.485	0.346405	0.0359477	0.00326797
RS1500257FFP	high quality	3037258	2938030	0.96733	193	1703702	2239802	1119313	0.656989	0.579879	0.124017	1368.57	1298.83	853.319	0.235294	0.0196078	0
RS1500258FFP	high quality	1841302	1770076	0.961318	197	1021522	1616413	898857	0.879919	0.577106	0.12338	813.179	762.959	671.343	0.712418	0.238562	0.0130719
RS1500429FFP	low quality	8250958	8133603	0.985777	124	3752255	4872405	1344607	0.358346	0.461328	0.174109	2605.5	2676.9	959.257	0.0860215	0.0322581	0.0107527
RS1500430FFP	low quality	6263813	6137238	0.979793	164	2658424	2857381	438192	0.164831	0.433163	0.225895	2416.02	2193.66	361.585	0.0806452	0.0215054	0.0107527
RS1500432FFP	low quality	10736875	10551276	0.982714	151	6787121	2818762	301235	0.0443833	0.643251	0.165545	5556.12	5503.2	244.25	0.0107527	0.00537634	0.00537634
RS1500434FFP	low quality	6900094	6821353	0.988588	154	4428296	2614009	666033	0.150404	0.649181	0.0779365	4824.75	4079.77	613.614	0.0107527	0.00537634	0.00537634
RS1500435FFP	low quality	6601718	6475094	0.98082	148	3556409	2324619	409024	0.11501	0.549244	0.188916	2873.17	2688.19	309.169	0.0913979	0.016129	0.0107527
RS1500437FFP	low quality	2891336	2816419	0.974089	152	1334433	1359972	307584	0.230498	0.473805	0.198928	1010.6	1025.59	236.397	0.473118	0.0645161	0.016129
RS1500438FFP	low quality	3424997	3339776	0.975118	147	1501797	1611591	328988	0.219063	0.44967	0.206252	1047.45	1021.08	223.68	0.473118	0.0752688	0.0215054
RS1500440FFP	low quality	2968818	2904120	0.978207	151	1383893	1575310	411413	0.297287	0.476527	0.188202	983.653	936.072	278.282	0.553763	0.0860215	0.0215054
RS1500441FFP	high quality	2415064	2353510	0.974512	169	1035622	1372688	334659	0.323148	0.440033	0.19549	805.143	791.155	255.66	0.752688	0.145161	0.016129
RS1500442FFP	low quality	11916599	11781992	0.988704	131	5585333	7755910	2386303	0.427245	0.474057	0.152078	3699.32	3963.77	1693.5	0.129032	0.0322581	0.016129
RS1500444FFP	low quality	7060093	6953204	0.98486	154	2756210	4772052	1096775	0.397929	0.396394	0.2244	1927.79	1807.48	719.249	0.107527	0.0268817	0.0107527
RS1500446FFP	low quality	5304875	5213607	0.982795	111	2508284	3874553	1464690	0.583941	0.481103	0.174357	1840.82	1797.37	1049.56	0.123656	0.0215054	0.0107527
RS1500451FFP	high quality	2178049	2122752	0.974612	201	1465736	1782585	1160133	0.791502	0.690489	0.0769106	1176.9	1149.87	910.127	0.306452	0.0591398	0.0107527
RS1500452FFP	high quality	1954431	1903977	0.974185	207	1225097	897567	326964	0.266888	0.643441	0.0887087	958.228	954.017	254.616	0.580645	0.0645161	0.00537634
RS1500454FFP	high quality	2803699	2768406	0.987412	174	1988651	906919	300972	0.151345	0.718338	0.0595178	1721.79	1695.19	256.558	0.0698925	0.0268817	0.00537634
RS1500456FFP	high quality	2194065	2128969	0.970331	201	1332091	1203656	512107	0.384438	0.625698	0.0939808	1126.65	1092.71	420.078	0.413979	0.0322581	0.00537634
RS1500457FFP	low quality	2694372	2646524	0.982242	170	1697314	801985	112678	0.0663861	0.641337	0.0761198	1563.49	1514.24	100.524	0.0806452	0.016129	0.00537634
RS1500458FFP	low quality	9886454	9781740	0.989408	166	4798509	3367926	64841	0.0135127	0.490558	0.254336	4890.69	4757.34	64.2847	0.0376344	0.0107527	0.00537634
RS1500460FFP	low quality	10364727	10240169	0.987983	170	4349041	5136327	294358	0.0676834	0.424704	0.21365	3830.8	3813.37	258.102	0.0107527	0.00537634	0.00537634
RS1500461FFP	high quality	1902485	1853637	0.974324	202	1153203	1053997	460107	0.398982	0.62213	0.107413	931.228	867.268	346.024	0.623656	0.0591398	0.00537634
RS1500465FFP	high quality	1794909	1758562	0.97975	206	1169784	941218	448889	0.383737	0.665193	0.089492	933.453	904.035	346.911	0.548387	0.0967742	0.0107527
RS1500467FFP	high quality	2543801	2486942	0.977648	173	1595051	928250	250878	0.157285	0.64137	0.108596	1408.54	1381.5	217.289	0.134409	0.0268817	0.00537634
RS1500468FFP	high quality	2060083	2008086	0.97476	186	1318075	605873	134150	0.101777	0.656384	0.112273	1150.86	1176.39	119.729	0.322581	0.0483871	0.0107527
RS1500470FFP	high quality	16040435	15784796	0.984063	192	9645315	5748356	1027425	0.106521	0.611051	0.0839419	8691.51	8708.25	927.608	0.00537634	0.00537634	0.00537634
RS1500471FFP	high quality	4327910	4238592	0.979362	181	2453781	1984486	483420	0.19701	0.578914	0.104901	2234.45	2168.25	427.167	0.0322581	0.00537634	0.00537634
RS1500473FFP	high quality	2026153	1959598	0.967152	213	1084569	1320719	532046	0.49056	0.553465	0.115798	912.725	885.712	434.495	0.655914	0.0483871	0.00537634
qc.index=high quality: insert size>165 and library complexity>10%
