# Supplementary material for: Hobnail variant of papillary thyroid carcinoma: molecular profiling and comparison to classical papillary thyroid carcinoma, poorly differentiated thyroid carcinoma and anaplastic thyroid carcinoma
Source: Oncotarget. 2017 Feb 28;8(13):22023–33. doi: 10.18632/oncotarget.15786 (PMC5400643; doi:10.18632/oncotarget.15786)
Supplement: Supplementary file 3 [file oncotarget-08-22023-s003.xls]

## Sheet: 工作表3
Table S3: Detail mutation list of all samples
rs.ID	GENE	mutationType	ExonRank	Description	AF	CHROM	POS	dbSNP	Cosmic	REF	ALT	population frequency	clinvar
RS1500211FFP	BRAF	missense_variant	15	V600E	0.2711	7	140453136	rs113488022	COSM476	A	T	0.0001	pathogenic
RS1500212FFP	BRAF	missense_variant	15	V600E	0.2815	7	140453136	rs113488022	COSM476	A	T	0.0001	pathogenic
RS1500212FFP	TP53	stop_gained	6	Q192*	0.162	17	7578275	NA	NA	G	A	0	NA
RS1500212FFP	TERT	upstream_gene_variant	NA	NA	0.25	5	1295228	NA	COSN1307049	G	A	0	NA
RS1500214FFP	NRAS	missense_variant	3	Q61R	0.407	1	115256529	rs11554290	COSM584	T	C	0	pathogenic
RS1500214FFP	TERT	upstream_gene_variant	NA	NA	0.2263	5	1295228	NA	COSN1307049	G	A	0	NA
RS1500215FFP	NRAS	missense_variant	3	Q61R	0.1355	1	115256529	rs11554290	COSM584	T	C	0	pathogenic
RS1500216FFP	BRAF	missense_variant	15	V600E	0.2941	7	140453136	rs113488022	COSM476	A	T	0.0001	pathogenic
RS1500217FFP	BRAF	missense_variant	15	V600E	0.2906	7	140453136	rs113488022	COSM476	A	T	0.0001	pathogenic
RS1500218FFP	BRAF	missense_variant	15	V600E	0.3051	7	140453136	rs113488022	COSM476	A	T	0.0001	pathogenic
RS1500219FFP	BRAF	missense_variant	15	V600E	0.4078	7	140453136	rs113488022	COSM476	A	T	0.0001	pathogenic
RS1500220FFP	BRAF	missense_variant	15	V600E	0.1458	7	140453136	rs113488022	COSM476	A	T	0.0001	pathogenic
RS1500221FFP	BRAF	missense_variant	15	V600E	0.3809	7	140453136	rs113488022	COSM476	A	T	0.0001	pathogenic
RS1500221FFP	TP53	frameshift_variant	7	T230TFHSIPF?	0.2167	17	7577590	NA	NA	T	TGGAATGGAATGGAATGAAA	0	NA
RS1500222FFP	BRAF	missense_variant	15	V600E	0.2518	7	140453136	rs113488022	COSM476	A	T	0.0001	pathogenic
RS1500223FFP	BRAF	missense_variant	15	V600E	0.3978	7	140453136	rs113488022	COSM476	A	T	0.0001	pathogenic
RS1500224FFP	NRAS	missense_variant	3	Q61R	0.5871	1	115256529	rs11554290	COSM584	T	C	0	pathogenic
RS1500224FFP	BRAF	missense_variant	1	S36A	0.2079	7	140624398	NA	NA	A	C	0	NA
RS1500224FFP	TP53	missense_variant	7	R249G	0.4797	17	7577536	NA	COSM10668	T	C	0	NA
RS1500226FFP	BRAF	missense_variant	15	V600E	0.1144	7	140453136	rs113488022	COSM476	A	T	0.0001	pathogenic
RS1500227FFP	BRAF	missense_variant	15	V600E	0.4677	7	140453136	rs113488022	COSM476	A	T	0.0001	pathogenic
RS1500227FFP	BRAF	missense_variant	1	S36A	0.0738	7	140624398	NA	NA	A	C	0	NA
RS1500228FFP	BRAF	missense_variant	15	V600E	0.3979	7	140453136	rs113488022	COSM476	A	T	0.0001	pathogenic
RS1500229FFP	BRAF	missense_variant	1	S36A	0.0895	7	140624398	NA	NA	A	C	0	NA
RS1500230FFP	BRAF	missense_variant	1	S36A	0.0731	7	140624398	NA	NA	A	C	0	NA
RS1500231FFP	TERT	missense_variant	5	S679A	0.0886	5	1279501	NA	NA	A	C	0	NA
RS1500232FFP	BRAF	missense_variant	15	V600E	0.2719	7	140453136	rs113488022	COSM476	A	T	0.0001	pathogenic
RS1500233FFP	BRAF	missense_variant	15	V600E	0.3989	7	140453136	rs113488022	COSM476	A	T	0.0001	pathogenic
RS1500234FFP	BRAF	missense_variant	15	V600E	0.3628	7	140453136	rs113488022	COSM476	A	T	0.0001	pathogenic
RS1500235FFP	BRAF	missense_variant	15	V600E	0.1136	7	140453136	rs113488022	COSM476	A	T	0.0001	pathogenic
RS1500236FFP	BRAF	missense_variant	15	V600E	0.0605	7	140453136	rs113488022	COSM476	A	T	0.0001	pathogenic
RS1500237FFP	BRAF	missense_variant	15	V600E	0.3419	7	140453136	rs113488022	COSM476	A	T	0.0001	pathogenic
RS1500237FFP	BRAF	missense_variant	1	S36A	0.0642	7	140624398	NA	NA	A	C	0	NA
RS1500238FFP	BRAF	missense_variant	15	V600E	0.3698	7	140453136	rs113488022	COSM476	A	T	0.0001	pathogenic
RS1500238FFP	BRAF	missense_variant	1	S36A	0.0805	7	140624398	NA	NA	A	C	0	NA
RS1500239FFP	BRAF	missense_variant	15	V600E	0.2503	7	140453136	rs113488022	COSM476	A	T	0.0001	pathogenic
RS1500240FFP	BRAF	missense_variant	15	V600E	0.2575	7	140453136	rs113488022	COSM476	A	T	0.0001	pathogenic
RS1500240FFP	BRAF	missense_variant	1	E26A	0.069	7	140624427	NA	NA	T	G	0	NA
RS1500240FFP	TP53	missense_variant	4	K120R	0.1701	17	7579328	NA	COSM45357	T	C	0	NA
RS1500241FFP	PIK3CA	missense_variant	7	A400V	0.4269	3	178927436	NA	NA	C	T	0	NA
RS1500242FFP	PIK3CA	missense_variant	7	A400V	0.4086	3	178927436	NA	NA	C	T	0	NA
RS1500242FFP	BRAF	missense_variant	1	S36A	0.0598	7	140624398	NA	NA	A	C	0	NA
RS1500243FFP	PIK3CA	missense_variant	7	A400V	0.4592	3	178927436	NA	NA	C	T	0	NA
RS1500244FFP	BRAF	missense_variant	15	V600E	0.136	7	140453136	rs113488022	COSM476	A	T	0.0001	pathogenic
RS1500245FFP	BRAF	missense_variant	15	V600E	0.3209	7	140453136	rs113488022	COSM476	A	T	0.0001	pathogenic
RS1500246FFP	BRAF	missense_variant	15	V600E	0.2619	7	140453136	rs113488022	COSM476	A	T	0.0001	pathogenic
RS1500246FFP	BRAF	missense_variant	1	S36A	0.0602	7	140624398	NA	NA	A	C	0	NA
RS1500247FFP	CTNNB1	missense_variant	3	S45F	0.2334	3	41266137	rs121913409	NA	C	T	0	pathogenic
RS1500247FFP	BRAF	missense_variant	1	S36A	0.0735	7	140624398	NA	NA	A	C	0	NA
RS1500247FFP	TP53	missense_variant	7	G244S	0.4012	17	7577551	NA	NA	C	T	0	NA
RS1500248FFP	RET	missense_variant	20	P1088L	0.3334	10	43623635	NA	NA	C	T	0	NA
RS1500248FFP	RET-ANKRD30A	fusion	NA	RET-ANKRD30A	0.049	1899-12-31 10:10:00	43622130:37686716	NA	NA	NA	NA	NA	NA
RS1500249FFP	PIK3CA	missense_variant	16	I788V	0.7006	3	178942555	NA	NA	A	G	0	NA
RS1500249FFP	BRAF	missense_variant	1	S36A	0.0648	7	140624398	NA	NA	A	C	0	NA
RS1500250FFP	PIK3CA	missense_variant	16	I788V	0.6978	3	178942555	NA	NA	A	G	0	NA
RS1500250FFP	TERT	missense_variant	5	S679A	0.0709	5	1279501	NA	NA	A	C	0	NA
RS1500250FFP	BRAF	missense_variant	1	S36A	0.0769	7	140624398	NA	NA	A	C	0	NA
RS1500251FFP	PTEN	missense_variant	5	G132V	0.3638	10	89692911	rs121909241	COSM5229	G	T	0	pathogenic
RS1500251FFP	PTEN	frameshift_variant	5	K163	0.4185	10	89693002	rs786204900	COSM1968242	CA	C	0	pathogenic
RS1500251FFP	KRAS	missense_variant	3	Q61R	0.6465	12	25380276	rs121913240	COSM552	T	C	0	pathogenic
RS1500251FFP	EIF1AX	missense_variant	2	G8V	0.2711	X	20156734	NA	NA	C	A	0	NA
RS1500251FFP	TERT	upstream_gene_variant	NA	NA	0.3627	5	1295228	NA	COSN1307049	G	A	0	NA
RS1500252FFP	TERT	missense_variant	2	D444A	0.0531	5	1293670	NA	NA	T	G	0	NA
RS1500252FFP	BRAF	missense_variant	1	S36A	0.0938	7	140624398	NA	NA	A	C	0	NA
RS1500252FFP	PTEN	missense_variant	5	G132V	0.2221	10	89692911	rs121909241	COSM5229	G	T	0	pathogenic
RS1500252FFP	PTEN	frameshift_variant	5	K163	0.2495	10	89693002	rs786204900	COSM1968242	CA	C	0	pathogenic
RS1500252FFP	KRAS	missense_variant	3	Q61R	0.535	12	25380276	rs121913240	COSM552	T	C	0	pathogenic
RS1500252FFP	EIF1AX	missense_variant	2	G8V	0.3323	X	20156734	NA	NA	C	A	0	NA
RS1500252FFP	TERT	upstream_gene_variant	NA	NA	0.2384	5	1295228	NA	COSN1307049	G	A	0	NA
RS1500254FFP	BRAF	missense_variant	1	S36A	0.0672	7	140624398	NA	NA	A	C	0	NA
RS1500254FFP	TP53	missense_variant	6	R202P	0.7141	17	7578244	NA	NA	C	G	0	NA
RS1500254FFP	TP53	stop_gained	6	L201*	0.6993	17	7578247	NA	COSM3742472	A	T	0	NA
RS1500255FFP	TERT	missense_variant	5	S679A	0.0825	5	1279501	NA	NA	A	C	0	NA
RS1500255FFP	BRAF	missense_variant	1	E26A	0.1346	7	140624427	NA	NA	T	G	0	NA
RS1500255FFP	RET	missense_variant	4	V276G	0.0541	10	43600601	NA	NA	T	G	0	NA
RS1500255FFP	TP53	missense_variant	6	R202P	0.6265	17	7578244	NA	NA	C	G	0	NA
RS1500255FFP	TP53	stop_gained	6	L201*	0.6242	17	7578247	NA	COSM3742472	A	T	0	NA
RS1500429FFP	BRAF	missense_variant	15	V600E	0.1076	7	140453136	rs113488022	COSM476	A	T	0.0001	pathogenic
RS1500429FFP	RET	missense_variant	1	L16M	0.2105	10	43572752	NA	NA	C	A	0	NA
RS1500430FFP	BRAF	missense_variant	1	S36A	0.0595	7	140624398	NA	NA	A	C	0	NA
RS1500430FFP	RET-NCALD	fusion	NA	RET-NCALD	0.07	1899-12-31 10:08:00	43611750:102917845	NA	NA	NA	NA	NA	NA
RS1500432FFP	BRAF	missense_variant	15	V600E	0.4248	7	140453136	rs113488022	COSM476	A	T	0.0001	pathogenic
RS1500434FFP	BRAF	missense_variant	15	V600E	0.4139	7	140453136	rs113488022	COSM476	A	T	0.0001	pathogenic
RS1500435FFP	PTEN	missense_variant	6	S207I	0.8739	10	89712002	NA	NA	G	T	0	NA
RS1500437FFP	BRAF	missense_variant	17	P705Q	0.2528	7	140439625	NA	NA	G	T	0	NA
RS1500437FFP	BRAF	missense_variant	15	V600E	0.1595	7	140453136	rs113488022	COSM476	A	T	0.0001	pathogenic
RS1500437FFP	RET	missense_variant	9	G568S	0.2393	10	43608354	rs140464432	NA	G	A	0.0002	uncertain
RS1500438FFP	BRAF	missense_variant	15	V600E	0.2302	7	140453136	rs113488022	COSM476	A	T	0.0001	pathogenic
RS1500440FFP	BRAF	missense_variant	15	V600E	0.1285	7	140453136	rs113488022	COSM476	A	T	0.0001	pathogenic
RS1500440FFP	BRAF	missense_variant	1	E26A	0.12	7	140624427	NA	NA	T	G	0	NA
RS1500441FFP	BRAF	missense_variant	15	V600E	0.2869	7	140453136	rs113488022	COSM476	A	T	0.0001	pathogenic
RS1500441FFP	GNAS	missense_variant	8	S848F	0.0611	20	57484433	NA	NA	C	T	0	NA
RS1500442FFP	BRAF	missense_variant	15	V600E	0.0983	7	140453136	rs113488022	COSM476	A	T	0.0001	pathogenic
RS1500444FFP	BRAF	missense_variant	15	V600E	0.3472	7	140453136	rs113488022	COSM476	A	T	0.0001	pathogenic
RS1500444FFP	BRAF	missense_variant	1	S36A	0.2326	7	140624398	NA	NA	A	C	0	NA
RS1500446FFP	GNAS	missense_variant	1	D448A	0.1176	20	57429663	NA	COSM3746568	A	C	0.0001	NA
RS1500451FFP	BRAF	missense_variant	15	V600E	0.1849	7	140453136	rs113488022	COSM476	A	T	0.0001	pathogenic
RS1500451FFP	BRAF	missense_variant	1	S36A	0.1176	7	140624398	NA	NA	A	C	0	NA
RS1500452FFP	BRAF	missense_variant	15	V600E	0.2482	7	140453136	rs113488022	COSM476	A	T	0.0001	pathogenic
RS1500452FFP	BRAF	missense_variant	1	S36A	0.2051	7	140624398	NA	NA	A	C	0	NA
RS1500452FFP	BRAF	missense_variant	1	E26A	0.1	7	140624427	NA	NA	T	G	0	NA
RS1500452FFP	GNAS	missense_variant	1	D430A	0.1039	20	57429609	NA	NA	A	C	0	NA
RS1500452FFP	GNAS	missense_variant	1	D448A	0.1574	20	57429663	NA	COSM3746568	A	C	0.0001	NA
RS1500452FFP	GNAS	missense_variant	1	D460A	0.1255	20	57429699	NA	NA	A	C	0	NA
RS1500454FFP	BRAF	missense_variant	15	V600E	0.0417	7	140453136	rs113488022	COSM476	A	T	0.0001	pathogenic
RS1500454FFP	BRAF	missense_variant	1	S36A	0.0794	7	140624398	NA	NA	A	C	0	NA
RS1500456FFP	GNAS	missense_variant	1	D448A	0.1	20	57429663	NA	COSM3746568	A	C	0.0001	NA
RS1500457FFP	BRAF	missense_variant	15	V600E	0.2777	7	140453136	rs113488022	COSM476	A	T	0.0001	pathogenic
RS1500457FFP	BRAF	missense_variant	1	S36A	0.1232	7	140624398	NA	NA	A	C	0	NA
RS1500457FFP	BRAF	missense_variant	1	E26A	0.1795	7	140624427	NA	NA	T	G	0	NA
RS1500458FFP	CTNNB1	missense_variant	10	A525V	0.2251	3	41275679	NA	NA	C	T	0	NA
RS1500458FFP	TERT	missense_variant	6	T726K	0.2975	5	1278865	NA	NA	G	T	0	NA
RS1500458FFP	BRAF	missense_variant	15	V600E	0.618	7	140453136	rs113488022	COSM476	A	T	0.0001	pathogenic
RS1500458FFP	GNAS	missense_variant	1	G414A	0.2455	20	57429561	NA	NA	G	C	0.0001	NA
RS1500461FFP	TERT	missense_variant	5	S679A	0.0989	5	1279501	NA	NA	A	C	0	NA
RS1500461FFP	BRAF	missense_variant	15	V600E	0.119	7	140453136	rs113488022	COSM476	A	T	0.0001	pathogenic
RS1500461FFP	GNAS	missense_variant	1	D442A	0.1034	20	57429645	NA	NA	A	C	0	NA
RS1500461FFP	GNAS	missense_variant	1	D448A	0.1158	20	57429663	NA	COSM3746568	A	C	0.0001	NA
RS1500465FFP	BRAF	missense_variant	15	V600E	0.1755	7	140453136	rs113488022	COSM476	A	T	0.0001	pathogenic
RS1500465FFP	BRAF	missense_variant	1	S36A	0.1944	7	140624398	NA	NA	A	C	0	NA
RS1500465FFP	BRAF	missense_variant	1	E26A	0.0943	7	140624427	NA	NA	T	G	0	NA
RS1500467FFP	PIK3CA	missense_variant	21	H1047R	0.0502	3	178952085	rs121913279	COSM775	A	G	0	pathogenic
RS1500467FFP	BRAF	missense_variant	1	S36A	0.1967	7	140624398	NA	NA	A	C	0	NA
RS1500467FFP	GNAS	missense_variant	1	D430A	0.1227	20	57429609	NA	NA	A	C	0	NA
RS1500468FFP	BRAF	missense_variant	15	V600E	0.1933	7	140453136	rs113488022	COSM476	A	T	0.0001	pathogenic
RS1500470FFP	TERT	missense_variant	5	S679A	0.0968	5	1279501	NA	NA	A	C	0	NA
RS1500470FFP	BRAF	missense_variant	15	V600E	0.3079	7	140453136	rs113488022	COSM476	A	T	0.0001	pathogenic
RS1500470FFP	BRAF	missense_variant	1	S36A	0.0536	7	140624398	NA	NA	A	C	0	NA
RS1500470FFP	BRAF	missense_variant	1	E26A	0.0329	7	140624427	NA	NA	T	G	0	NA
RS1500470FFP	TSHR	missense_variant	5	A121G	0.4905	14	81554342	NA	NA	C	G	0	NA
RS1500471FFP	BRAF	missense_variant	15	V600E	0.1431	7	140453136	rs113488022	COSM476	A	T	0.0001	pathogenic
RS1500473FFP	BRAF	missense_variant	15	V600E	0.141	7	140453136	rs113488022	COSM476	A	T	0.0001	pathogenic
RS1500473FFP	BRAF	missense_variant	1	E26A	0.1802	7	140624427	NA	NA	T	G	0	NA
RS1500473FFP	GNAS	missense_variant	1	D448A	0.1007	20	57429663	NA	COSM3746568	A	C	0.0001	NA
