# Supplementary material for: Hobnail variant of papillary thyroid carcinoma: molecular profiling and comparison to classical papillary thyroid carcinoma, poorly differentiated thyroid carcinoma and anaplastic thyroid carcinoma
Source: Oncotarget. 2017 Feb 28;8(13):22023–33. doi: 10.18632/oncotarget.15786 (PMC5400643; doi:10.18632/oncotarget.15786)
Supplement: Supplementary file 4 [file oncotarget-08-22023-s004.xls]

## Sheet: 工作表4
Table S4: Copy numbers of genes in panel for all samples
filter critera:	Copy Number > 4 & Percentage of Significant Region > 40%
sample	gene	cytoband	CNV statue	Copy Number	#Significant Regions	#Totol Regions	Percentage of Significant Region
RS1500209FFP	AKT1	14q32.33	Normal	2.58	2	14	0.142857
RS1500209FFP	ALK	2p23.1	Normal	1.36	0	1	0
RS1500209FFP	BRAF	7q34	Normal	2.4	3	22	0.136364
RS1500209FFP	CTNNB1	3p22.1	Normal	1.38	1	14	0.0714286
RS1500209FFP	EIF1AX	Xp22.12	Normal	2.18	0	7	0
RS1500209FFP	ETV6	12p13.2	Normal	2	0	2	0
RS1500209FFP	GNAS	20q13.32	Normal	1.5	1	17	0.0588235
RS1500209FFP	HRAS	11p15.5	Normal	2.42	0	5	0
RS1500209FFP	KRAS	12p12.1	Normal	1.71	1	6	0.166667
RS1500209FFP	NRAS	1p13.2	Normal	2.06	0	4	0
RS1500209FFP	NTRK1	1q23.1	Normal	2.3	0	1	0
RS1500209FFP	PIK3CA	3q26.32	Normal	2.03	1	20	0.05
RS1500209FFP	PPARG	3p25.2	Normal	2.43	0	1	0
RS1500209FFP	PTEN	10q23.31	Normal	1.86	1	9	0.111111
RS1500209FFP	RET	10q11.21	Normal	2.26	4	21	0.190476
RS1500209FFP	TERT	5p15.33	Normal	2.17	2	16	0.125
RS1500209FFP	TP53	17p13.1	Normal	2.07	2	14	0.142857
RS1500209FFP	TSHR	14q31.1	Normal	2.33	3	12	0.25
RS1500210FFP	AKT1	14q32.33	Normal	2.41	3	14	0.214286
RS1500210FFP	ALK	2p23.1	Normal	1.32	0	1	0
RS1500210FFP	BRAF	7q34	Normal	2.31	3	22	0.136364
RS1500210FFP	CTNNB1	3p22.1	Normal	1.43	0	14	0
RS1500210FFP	EIF1AX	Xp22.12	Normal	1.84	0	7	0
RS1500210FFP	ETV6	12p13.2	Normal	2.13	0	2	0
RS1500210FFP	GNAS	20q13.32	Normal	1.75	1	17	0.0588235
RS1500210FFP	HRAS	11p15.5	Normal	2.64	1	5	0.2
RS1500210FFP	KRAS	12p12.1	Normal	1.86	0	6	0
RS1500210FFP	NRAS	1p13.2	Normal	2.2	0	4	0
RS1500210FFP	NTRK1	1q23.1	Normal	2.22	0	1	0
RS1500210FFP	PIK3CA	3q26.32	Normal	2.18	1	20	0.05
RS1500210FFP	PPARG	3p25.2	Normal	2.4	0	1	0
RS1500210FFP	PTEN	10q23.31	Normal	2.24	2	9	0.222222
RS1500210FFP	RET	10q11.21	Normal	2.26	3	21	0.142857
RS1500210FFP	TERT	5p15.33	Normal	2.3	4	16	0.25
RS1500210FFP	TP53	17p13.1	Normal	1.56	1	14	0.0714286
RS1500210FFP	TSHR	14q31.1	Normal	1.84	0	12	0
RS1500211FFP	AKT1	14q32.33	Normal	2.53	2	14	0.142857
RS1500211FFP	ALK	2p23.1	Normal	1.46	0	1	0
RS1500211FFP	BRAF	7q34	Normal	2.33	3	22	0.136364
RS1500211FFP	CTNNB1	3p22.1	Normal	1.46	1	14	0.0714286
RS1500211FFP	EIF1AX	Xp22.12	Normal	2.24	0	7	0
RS1500211FFP	ETV6	12p13.2	Normal	1.91	0	2	0
RS1500211FFP	GNAS	20q13.32	Normal	1.45	3	17	0.176471
RS1500211FFP	HRAS	11p15.5	Normal	2.43	1	5	0.2
RS1500211FFP	KRAS	12p12.1	Normal	1.91	0	6	0
RS1500211FFP	NRAS	1p13.2	Normal	2.32	0	4	0
RS1500211FFP	NTRK1	1q23.1	Normal	2.14	0	1	0
RS1500211FFP	PIK3CA	3q26.32	Normal	2.16	1	20	0.05
RS1500211FFP	PPARG	3p25.2	Normal	2.28	0	1	0
RS1500211FFP	PTEN	10q23.31	Normal	2.13	0	9	0
RS1500211FFP	RET	10q11.21	Normal	2.29	5	21	0.238095
RS1500211FFP	TERT	5p15.33	Normal	2.76	7	16	0.4375
RS1500211FFP	TP53	17p13.1	Normal	40.53	3	14	0.214286
RS1500211FFP	TSHR	14q31.1	Normal	1.74	0	12	0
RS1500212FFP	AKT1	14q32.33	Normal	2.44	2	14	0.142857
RS1500212FFP	ALK	2p23.1	Normal	1.4	0	1	0
RS1500212FFP	BRAF	7q34	Normal	2.23	1	22	0.0454545
RS1500212FFP	CTNNB1	3p22.1	Normal	1.45	1	14	0.0714286
RS1500212FFP	EIF1AX	Xp22.12	Normal	1.83	0	7	0
RS1500212FFP	ETV6	12p13.2	Normal	1.76	0	2	0
RS1500212FFP	GNAS	20q13.32	Normal	1.5	4	17	0.235294
RS1500212FFP	HRAS	11p15.5	Normal	2.39	1	5	0.2
RS1500212FFP	KRAS	12p12.1	Normal	1.94	0	6	0
RS1500212FFP	NRAS	1p13.2	Normal	2.1	0	4	0
RS1500212FFP	NTRK1	1q23.1	Normal	2.07	0	1	0
RS1500212FFP	PIK3CA	3q26.32	Normal	2.19	0	20	0
RS1500212FFP	PPARG	3p25.2	Normal	2.11	0	1	0
RS1500212FFP	PTEN	10q23.31	Normal	2.19	0	9	0
RS1500212FFP	RET	10q11.21	Normal	2.26	4	21	0.190476
RS1500212FFP	TERT	5p15.33	Normal	2.61	7	16	0.4375
RS1500212FFP	TP53	17p13.1	Normal	1.61	1	14	0.0714286
RS1500212FFP	TSHR	14q31.1	Normal	1.78	0	12	0
RS1500215FFP	AKT1	14q32.33	Normal	1.92	0	14	0
RS1500215FFP	ALK	2p23.1	Normal	1.6	0	1	0
RS1500215FFP	BRAF	7q34	Normal	1.93	0	22	0
RS1500215FFP	CTNNB1	3p22.1	Normal	2.1	0	14	0
RS1500215FFP	EIF1AX	Xp22.12	Normal	2.1	0	7	0
RS1500215FFP	ETV6	12p13.2	Normal	1.52	0	2	0
RS1500215FFP	GNAS	20q13.32	Normal	1.93	0	17	0
RS1500215FFP	HRAS	11p15.5	Normal	2.4	2	5	0.4
RS1500215FFP	KRAS	12p12.1	Normal	1.95	0	6	0
RS1500215FFP	NRAS	1p13.2	Normal	2.05	0	4	0
RS1500215FFP	NTRK1	1q23.1	Normal	1.8	0	1	0
RS1500215FFP	PIK3CA	3q26.32	Normal	2.21	0	20	0
RS1500215FFP	PPARG	3p25.2	Normal	2.11	0	1	0
RS1500215FFP	PTEN	10q23.31	Normal	2.26	0	9	0
RS1500215FFP	RET	10q11.21	Normal	1.94	0	21	0
RS1500215FFP	TERT	5p15.33	Normal	2.78	5	16	0.3125
RS1500215FFP	TP53	17p13.1	Normal	1.37	0	14	0
RS1500215FFP	TSHR	14q31.1	Normal	1.66	0	12	0
RS1500216FFP	AKT1	14q32.33	Normal	2.54	2	14	0.142857
RS1500216FFP	ALK	2p23.1	Normal	1.44	0	1	0
RS1500216FFP	BRAF	7q34	Normal	2.24	0	22	0
RS1500216FFP	CTNNB1	3p22.1	Normal	1.93	0	14	0
RS1500216FFP	EIF1AX	Xp22.12	Normal	2.23	0	7	0
RS1500216FFP	ETV6	12p13.2	Normal	1.78	0	2	0
RS1500216FFP	GNAS	20q13.32	Normal	1.91	1	17	0.0588235
RS1500216FFP	HRAS	11p15.5	Normal	2.47	1	5	0.2
RS1500216FFP	KRAS	12p12.1	Normal	2.1	0	6	0
RS1500216FFP	NRAS	1p13.2	Normal	1.93	0	4	0
RS1500216FFP	NTRK1	1q23.1	Normal	1.18	1	1	1
RS1500216FFP	PIK3CA	3q26.32	Normal	2.16	0	20	0
RS1500216FFP	PPARG	3p25.2	Normal	1.7	0	1	0
RS1500216FFP	PTEN	10q23.31	Normal	2.41	0	9	0
RS1500216FFP	RET	10q11.21	Normal	1.65	3	21	0.142857
RS1500216FFP	TERT	5p15.33	Normal	1.38	2	16	0.125
RS1500216FFP	TP53	17p13.1	Normal	1.54	0	14	0
RS1500216FFP	TSHR	14q31.1	Normal	2.19	0	12	0
RS1500217FFP	AKT1	14q32.33	Normal	2.25	0	14	0
RS1500217FFP	ALK	2p23.1	Normal	1.6	0	1	0
RS1500217FFP	BRAF	7q34	Normal	2.09	0	22	0
RS1500217FFP	CTNNB1	3p22.1	Normal	1.78	0	14	0
RS1500217FFP	EIF1AX	Xp22.12	Normal	2.16	0	7	0
RS1500217FFP	ETV6	12p13.2	Normal	1.84	0	2	0
RS1500217FFP	GNAS	20q13.32	Normal	1.79	1	17	0.0588235
RS1500217FFP	HRAS	11p15.5	Normal	2.42	1	5	0.2
RS1500217FFP	KRAS	12p12.1	Normal	2.08	0	6	0
RS1500217FFP	NRAS	1p13.2	Normal	2.21	0	4	0
RS1500217FFP	NTRK1	1q23.1	Normal	1.59	0	1	0
RS1500217FFP	PIK3CA	3q26.32	Normal	2.14	0	20	0
RS1500217FFP	PPARG	3p25.2	Normal	1.85	0	1	0
RS1500217FFP	PTEN	10q23.31	Normal	2.27	0	9	0
RS1500217FFP	RET	10q11.21	Normal	2.03	0	21	0
RS1500217FFP	TERT	5p15.33	Normal	2.09	0	16	0
RS1500217FFP	TP53	17p13.1	Normal	1.91	1	14	0.0714286
RS1500217FFP	TSHR	14q31.1	Normal	1.84	0	12	0
RS1500218FFP	AKT1	14q32.33	Normal	2.17	0	14	0
RS1500218FFP	ALK	2p23.1	Normal	1.69	0	1	0
RS1500218FFP	BRAF	7q34	Normal	2.1	0	22	0
RS1500218FFP	CTNNB1	3p22.1	Normal	1.82	0	14	0
RS1500218FFP	EIF1AX	Xp22.12	Normal	2.2	0	7	0
RS1500218FFP	ETV6	12p13.2	Normal	1.84	0	2	0
RS1500218FFP	GNAS	20q13.32	Normal	1.9	1	17	0.0588235
RS1500218FFP	HRAS	11p15.5	Normal	2.47	0	5	0
RS1500218FFP	KRAS	12p12.1	Normal	2.13	0	6	0
RS1500218FFP	NRAS	1p13.2	Normal	2.22	0	4	0
RS1500218FFP	NTRK1	1q23.1	Normal	1.65	0	1	0
RS1500218FFP	PIK3CA	3q26.32	Normal	2.2	0	20	0
RS1500218FFP	PPARG	3p25.2	Normal	1.82	0	1	0
RS1500218FFP	PTEN	10q23.31	Normal	2.3	0	9	0
RS1500218FFP	RET	10q11.21	Normal	2.03	0	21	0
RS1500218FFP	TERT	5p15.33	Normal	1.94	0	16	0
RS1500218FFP	TP53	17p13.1	Normal	1.8	0	14	0
RS1500218FFP	TSHR	14q31.1	Normal	1.74	0	12	0
RS1500219FFP	AKT1	14q32.33	Normal	2.18	0	14	0
RS1500219FFP	ALK	2p23.1	Normal	1.51	0	1	0
RS1500219FFP	BRAF	7q34	Normal	2.14	0	22	0
RS1500219FFP	CTNNB1	3p22.1	Normal	1.82	0	14	0
RS1500219FFP	EIF1AX	Xp22.12	Normal	2.07	0	7	0
RS1500219FFP	ETV6	12p13.2	Normal	1.77	0	2	0
RS1500219FFP	GNAS	20q13.32	Normal	1.75	1	17	0.0588235
RS1500219FFP	HRAS	11p15.5	Normal	2.3	0	5	0
RS1500219FFP	KRAS	12p12.1	Normal	2.02	0	6	0
RS1500219FFP	NRAS	1p13.2	Normal	2.1	0	4	0
RS1500219FFP	NTRK1	1q23.1	Normal	1.59	0	1	0
RS1500219FFP	PIK3CA	3q26.32	Normal	2.15	0	20	0
RS1500219FFP	PPARG	3p25.2	Normal	1.86	0	1	0
RS1500219FFP	PTEN	10q23.31	Normal	2.24	0	9	0
RS1500219FFP	RET	10q11.21	Normal	2.03	1	21	0.047619
RS1500219FFP	TERT	5p15.33	Normal	1.98	0	16	0
RS1500219FFP	TP53	17p13.1	Normal	1.87	1	14	0.0714286
RS1500219FFP	TSHR	14q31.1	Normal	1.91	0	12	0
RS1500220FFP	AKT1	14q32.33	Normal	2.48	2	14	0.142857
RS1500220FFP	ALK	2p23.1	Normal	1.5	0	1	0
RS1500220FFP	BRAF	7q34	Normal	2.24	0	22	0
RS1500220FFP	CTNNB1	3p22.1	Normal	1.8	0	14	0
RS1500220FFP	EIF1AX	Xp22.12	Normal	2.19	0	7	0
RS1500220FFP	ETV6	12p13.2	Normal	1.84	0	2	0
RS1500220FFP	GNAS	20q13.32	Normal	2.02	1	17	0.0588235
RS1500220FFP	HRAS	11p15.5	Normal	2.58	1	5	0.2
RS1500220FFP	KRAS	12p12.1	Normal	2.07	0	6	0
RS1500220FFP	NRAS	1p13.2	Normal	2.03	0	4	0
RS1500220FFP	NTRK1	1q23.1	Normal	1.38	0	1	0
RS1500220FFP	PIK3CA	3q26.32	Normal	2.16	0	20	0
RS1500220FFP	PPARG	3p25.2	Normal	1.68	0	1	0
RS1500220FFP	PTEN	10q23.31	Normal	2.48	0	9	0
RS1500220FFP	RET	10q11.21	Normal	1.7	0	21	0
RS1500220FFP	TERT	5p15.33	Normal	1.42	2	16	0.125
RS1500220FFP	TP53	17p13.1	Normal	1.69	0	14	0
RS1500220FFP	TSHR	14q31.1	Normal	2.09	0	12	0
RS1500221FFP	AKT1	14q32.33	Normal	2.41	4	14	0.285714
RS1500221FFP	ALK	2p23.1	Normal	1.28	1	1	1
RS1500221FFP	BRAF	7q34	Normal	3.05	4	22	0.181818
RS1500221FFP	CTNNB1	3p22.1	Normal	1.39	3	14	0.214286
RS1500221FFP	EIF1AX	Xp22.12	Normal	2.24	0	7	0
RS1500221FFP	ETV6	12p13.2	Normal	2.1	0	2	0
RS1500221FFP	GNAS	20q13.32	Normal	1.83	1	17	0.0588235
RS1500221FFP	HRAS	11p15.5	Normal	1.96	0	5	0
RS1500221FFP	KRAS	12p12.1	Normal	2.4	1	6	0.166667
RS1500221FFP	NRAS	1p13.2	Normal	2.87	2	4	0.5
RS1500221FFP	NTRK1	1q23.1	Normal	1.24	0	1	0
RS1500221FFP	PIK3CA	3q26.32	Normal	2.5	5	20	0.25
RS1500221FFP	PPARG	3p25.2	Normal	1.95	0	1	0
RS1500221FFP	PTEN	10q23.31	Normal	2.86	1	9	0.111111
RS1500221FFP	RET	10q11.21	Normal	2.08	4	21	0.190476
RS1500221FFP	TERT	5p15.33	Normal	1.35	10	16	0.625
RS1500221FFP	TP53	17p13.1	Normal	1.98	2	14	0.142857
RS1500221FFP	TSHR	14q31.1	Normal	3.31	5	12	0.416667
RS1500222FFP	AKT1	14q32.33	Normal	2.09	1	14	0.0714286
RS1500222FFP	ALK	2p23.1	Normal	1.21	1	1	1
RS1500222FFP	BRAF	7q34	Normal	2.35	2	22	0.0909091
RS1500222FFP	CTNNB1	3p22.1	Normal	1.76	0	14	0
RS1500222FFP	EIF1AX	Xp22.12	Normal	2.29	0	7	0
RS1500222FFP	ETV6	12p13.2	Normal	1.77	0	2	0
RS1500222FFP	GNAS	20q13.32	Normal	1.76	1	17	0.0588235
RS1500222FFP	HRAS	11p15.5	Normal	2.15	0	5	0
RS1500222FFP	KRAS	12p12.1	Normal	2.36	0	6	0
RS1500222FFP	NRAS	1p13.2	Normal	2.2	0	4	0
RS1500222FFP	NTRK1	1q23.1	Normal	1.24	0	1	0
RS1500222FFP	PIK3CA	3q26.32	Normal	2.39	0	20	0
RS1500222FFP	PPARG	3p25.2	Normal	1.71	0	1	0
RS1500222FFP	PTEN	10q23.31	Normal	2.35	0	9	0
RS1500222FFP	RET	10q11.21	Normal	1.89	0	21	0
RS1500222FFP	TERT	5p15.33	Normal	1.54	1	16	0.0625
RS1500222FFP	TP53	17p13.1	Normal	1.64	0	14	0
RS1500222FFP	TSHR	14q31.1	Normal	2.11	0	12	0
RS1500223FFP	AKT1	14q32.33	Normal	2.24	1	14	0.0714286
RS1500223FFP	ALK	2p23.1	Normal	1.46	0	1	0
RS1500223FFP	BRAF	7q34	Normal	2.28	1	22	0.0454545
RS1500223FFP	CTNNB1	3p22.1	Normal	2	0	14	0
RS1500223FFP	EIF1AX	Xp22.12	Normal	2.32	0	7	0
RS1500223FFP	ETV6	12p13.2	Normal	1.99	0	2	0
RS1500223FFP	GNAS	20q13.32	Normal	2.27	1	17	0.0588235
RS1500223FFP	HRAS	11p15.5	Normal	2.48	0	5	0
RS1500223FFP	KRAS	12p12.1	Normal	2.12	0	6	0
RS1500223FFP	NRAS	1p13.2	Normal	1.94	0	4	0
RS1500223FFP	NTRK1	1q23.1	Normal	1.01	1	1	1
RS1500223FFP	PIK3CA	3q26.32	Normal	2.34	1	20	0.05
RS1500223FFP	PPARG	3p25.2	Normal	1.44	0	1	0
RS1500223FFP	PTEN	10q23.31	Normal	2.69	2	9	0.222222
RS1500223FFP	RET	10q11.21	Normal	1.62	4	21	0.190476
RS1500223FFP	TERT	5p15.33	Normal	0.91	14	16	0.875
RS1500223FFP	TP53	17p13.1	Normal	1.36	3	14	0.214286
RS1500223FFP	TSHR	14q31.1	Normal	2.64	4	12	0.333333
RS1500224FFP	AKT1	14q32.33	Normal	1.83	0	14	0
RS1500224FFP	ALK	2p23.1	Normal	1.15	1	1	1
RS1500224FFP	BRAF	7q34	Normal	1.93	0	22	0
RS1500224FFP	CTNNB1	3p22.1	Normal	1.88	0	14	0
RS1500224FFP	EIF1AX	Xp22.12	Normal	2.54	1	7	0.142857
RS1500224FFP	ETV6	12p13.2	Normal	2.15	0	2	0
RS1500224FFP	GNAS	20q13.32	Normal	2.36	1	17	0.0588235
RS1500224FFP	HRAS	11p15.5	Normal	2.06	0	5	0
RS1500224FFP	KRAS	12p12.1	Normal	2.56	0	6	0
RS1500224FFP	NRAS	1p13.2	Normal	2.12	0	4	0
RS1500224FFP	NTRK1	1q23.1	Normal	1.73	0	1	0
RS1500224FFP	PIK3CA	3q26.32	Normal	2.28	0	20	0
RS1500224FFP	PPARG	3p25.2	Normal	2.43	0	1	0
RS1500224FFP	PTEN	10q23.31	Normal	2.83	3	9	0.333333
RS1500224FFP	RET	10q11.21	Normal	2.48	4	21	0.190476
RS1500224FFP	TERT	5p15.33	Normal	1.55	0	16	0
RS1500224FFP	TP53	17p13.1	Normal	1.53	0	14	0
RS1500224FFP	TSHR	14q31.1	Normal	1.33	2	12	0.166667
RS1500225FFP	AKT1	14q32.33	Normal	2.66	3	14	0.214286
RS1500225FFP	ALK	2p23.1	Normal	1.21	1	1	1
RS1500225FFP	BRAF	7q34	Normal	2.31	1	22	0.0454545
RS1500225FFP	CTNNB1	3p22.1	Normal	1.84	0	14	0
RS1500225FFP	EIF1AX	Xp22.12	Normal	2.47	0	7	0
RS1500225FFP	ETV6	12p13.2	Normal	1.85	0	2	0
RS1500225FFP	GNAS	20q13.32	Normal	2.2	1	17	0.0588235
RS1500225FFP	HRAS	11p15.5	Normal	2.37	0	5	0
RS1500225FFP	KRAS	12p12.1	Normal	2.13	0	6	0
RS1500225FFP	NRAS	1p13.2	Normal	1.99	0	4	0
RS1500225FFP	NTRK1	1q23.1	Normal	1.34	0	1	0
RS1500225FFP	PIK3CA	3q26.32	Normal	2.08	0	20	0
RS1500225FFP	PPARG	3p25.2	Normal	1.78	0	1	0
RS1500225FFP	PTEN	10q23.31	Normal	2.44	0	9	0
RS1500225FFP	RET	10q11.21	Normal	1.38	7	21	0.333333
RS1500225FFP	TERT	5p15.33	Normal	1.12	11	16	0.6875
RS1500225FFP	TP53	17p13.1	Normal	1.83	0	14	0
RS1500225FFP	TSHR	14q31.1	Normal	2.33	1	12	0.0833333
RS1500226FFP	AKT1	14q32.33	Normal	2.46	3	14	0.214286
RS1500226FFP	ALK	2p23.1	Normal	1.41	0	1	0
RS1500226FFP	BRAF	7q34	Normal	2.48	3	22	0.136364
RS1500226FFP	CTNNB1	3p22.1	Normal	1.66	0	14	0
RS1500226FFP	EIF1AX	Xp22.12	Normal	2.06	0	7	0
RS1500226FFP	ETV6	12p13.2	Normal	1.87	0	2	0
RS1500226FFP	GNAS	20q13.32	Normal	1.92	1	17	0.0588235
RS1500226FFP	HRAS	11p15.5	Normal	2.69	1	5	0.2
RS1500226FFP	KRAS	12p12.1	Normal	2.06	0	6	0
RS1500226FFP	NRAS	1p13.2	Normal	2.16	0	4	0
RS1500226FFP	NTRK1	1q23.1	Normal	1.6	0	1	0
RS1500226FFP	PIK3CA	3q26.32	Normal	2.16	0	20	0
RS1500226FFP	PPARG	3p25.2	Normal	1.93	0	1	0
RS1500226FFP	PTEN	10q23.31	Normal	2.38	0	9	0
RS1500226FFP	RET	10q11.21	Normal	1.93	0	21	0
RS1500226FFP	TERT	5p15.33	Normal	1.54	0	16	0
RS1500226FFP	TP53	17p13.1	Normal	2.03	1	14	0.0714286
RS1500226FFP	TSHR	14q31.1	Normal	2.02	0	12	0
RS1500227FFP	AKT1	14q32.33	Normal	1.94	0	14	0
RS1500227FFP	ALK	2p23.1	Normal	1.84	0	1	0
RS1500227FFP	BRAF	7q34	Normal	2.1	0	22	0
RS1500227FFP	CTNNB1	3p22.1	Normal	1.96	0	14	0
RS1500227FFP	EIF1AX	Xp22.12	Normal	2.18	0	7	0
RS1500227FFP	ETV6	12p13.2	Normal	1.66	0	2	0
RS1500227FFP	GNAS	20q13.32	Normal	1.9	1	17	0.0588235
RS1500227FFP	HRAS	11p15.5	Normal	1.92	0	5	0
RS1500227FFP	KRAS	12p12.1	Normal	2.1	0	6	0
RS1500227FFP	NRAS	1p13.2	Normal	1.85	0	4	0
RS1500227FFP	NTRK1	1q23.1	Normal	1.37	0	1	0
RS1500227FFP	PIK3CA	3q26.32	Normal	2.26	0	20	0
RS1500227FFP	PPARG	3p25.2	Normal	1.65	0	1	0
RS1500227FFP	PTEN	10q23.31	Normal	2.28	0	9	0
RS1500227FFP	RET	10q11.21	Normal	1.93	0	21	0
RS1500227FFP	TERT	5p15.33	Normal	1.62	0	16	0
RS1500227FFP	TP53	17p13.1	Normal	1.44	0	14	0
RS1500227FFP	TSHR	14q31.1	Normal	2.02	0	12	0
RS1500228FFP	AKT1	14q32.33	Normal	2.24	1	14	0.0714286
RS1500228FFP	ALK	2p23.1	Normal	1.67	0	1	0
RS1500228FFP	BRAF	7q34	Normal	2.17	0	22	0
RS1500228FFP	CTNNB1	3p22.1	Normal	1.88	0	14	0
RS1500228FFP	EIF1AX	Xp22.12	Normal	2.13	0	7	0
RS1500228FFP	ETV6	12p13.2	Normal	1.69	0	2	0
RS1500228FFP	GNAS	20q13.32	Normal	1.71	1	17	0.0588235
RS1500228FFP	HRAS	11p15.5	Normal	2.31	0	5	0
RS1500228FFP	KRAS	12p12.1	Normal	2.01	0	6	0
RS1500228FFP	NRAS	1p13.2	Normal	1.99	0	4	0
RS1500228FFP	NTRK1	1q23.1	Normal	1.26	0	1	0
RS1500228FFP	PIK3CA	3q26.32	Normal	2.18	0	20	0
RS1500228FFP	PPARG	3p25.2	Normal	1.66	0	1	0
RS1500228FFP	PTEN	10q23.31	Normal	2.37	0	9	0
RS1500228FFP	RET	10q11.21	Normal	1.96	2	21	0.0952381
RS1500228FFP	TERT	5p15.33	Normal	1.74	1	16	0.0625
RS1500228FFP	TP53	17p13.1	Normal	1.5	1	14	0.0714286
RS1500228FFP	TSHR	14q31.1	Normal	1.99	0	12	0
RS1500229FFP	AKT1	14q32.33	Normal	2.29	0	14	0
RS1500229FFP	ALK	2p23.1	Normal	1.98	0	1	0
RS1500229FFP	BRAF	7q34	Normal	2.18	0	22	0
RS1500229FFP	CTNNB1	3p22.1	Normal	1.94	0	14	0
RS1500229FFP	EIF1AX	Xp22.12	Normal	2.17	0	7	0
RS1500229FFP	ETV6	12p13.2	Normal	1.73	0	2	0
RS1500229FFP	GNAS	20q13.32	Normal	2.11	1	17	0.0588235
RS1500229FFP	HRAS	11p15.5	Normal	1.84	0	5	0
RS1500229FFP	KRAS	12p12.1	Normal	2.29	0	6	0
RS1500229FFP	NRAS	1p13.2	Normal	1.1	1	4	0.25
RS1500229FFP	NTRK1	1q23.1	Normal	1.35	0	1	0
RS1500229FFP	PIK3CA	3q26.32	Normal	2.26	0	20	0
RS1500229FFP	PPARG	3p25.2	Normal	1.6	0	1	0
RS1500229FFP	PTEN	10q23.31	Normal	2.36	0	9	0
RS1500229FFP	RET	10q11.21	Normal	1.69	0	21	0
RS1500229FFP	TERT	5p15.33	Normal	1.45	0	16	0
RS1500229FFP	TP53	17p13.1	Normal	1.55	0	14	0
RS1500229FFP	TSHR	14q31.1	Normal	2.25	0	12	0
RS1500230FFP	AKT1	14q32.33	Normal	2.64	2	14	0.142857
RS1500230FFP	ALK	2p23.1	Normal	1.72	0	1	0
RS1500230FFP	BRAF	7q34	Normal	2.31	1	22	0.0454545
RS1500230FFP	CTNNB1	3p22.1	Normal	1.88	0	14	0
RS1500230FFP	EIF1AX	Xp22.12	Normal	2.19	0	7	0
RS1500230FFP	ETV6	12p13.2	Normal	1.75	0	2	0
RS1500230FFP	GNAS	20q13.32	Normal	2.17	1	17	0.0588235
RS1500230FFP	HRAS	11p15.5	Normal	1.81	0	5	0
RS1500230FFP	KRAS	12p12.1	Normal	2.36	0	6	0
RS1500230FFP	NRAS	1p13.2	Normal	1.25	1	4	0.25
RS1500230FFP	NTRK1	1q23.1	Normal	1.25	0	1	0
RS1500230FFP	PIK3CA	3q26.32	Normal	2.23	0	20	0
RS1500230FFP	PPARG	3p25.2	Normal	1.52	0	1	0
RS1500230FFP	PTEN	10q23.31	Normal	2.6	1	9	0.111111
RS1500230FFP	RET	10q11.21	Normal	1.67	2	21	0.0952381
RS1500230FFP	TERT	5p15.33	Normal	1.28	8	16	0.5
RS1500230FFP	TP53	17p13.1	Normal	1.56	0	14	0
RS1500230FFP	TSHR	14q31.1	Normal	2.32	0	12	0
RS1500231FFP	AKT1	14q32.33	Normal	2.21	0	14	0
RS1500231FFP	ALK	2p23.1	Normal	2.01	0	1	0
RS1500231FFP	BRAF	7q34	Normal	1.94	0	22	0
RS1500231FFP	CTNNB1	3p22.1	Normal	1.8	0	14	0
RS1500231FFP	EIF1AX	Xp22.12	Normal	2.15	0	7	0
RS1500231FFP	ETV6	12p13.2	Normal	1.84	0	2	0
RS1500231FFP	GNAS	20q13.32	Normal	1.89	0	17	0
RS1500231FFP	HRAS	11p15.5	Normal	2.08	0	5	0
RS1500231FFP	KRAS	12p12.1	Normal	2.01	0	6	0
RS1500231FFP	NRAS	1p13.2	Normal	1.18	0	4	0
RS1500231FFP	NTRK1	1q23.1	Normal	1.93	0	1	0
RS1500231FFP	PIK3CA	3q26.32	Normal	2.09	0	20	0
RS1500231FFP	PPARG	3p25.2	Normal	1.98	0	1	0
RS1500231FFP	PTEN	10q23.31	Normal	2.13	0	9	0
RS1500231FFP	RET	10q11.21	Normal	2.11	0	21	0
RS1500231FFP	TERT	5p15.33	Normal	2.31	0	16	0
RS1500231FFP	TP53	17p13.1	Normal	1.9	0	14	0
RS1500231FFP	TSHR	14q31.1	Normal	2.02	0	12	0
RS1500232FFP	AKT1	14q32.33	Normal	1.93	0	14	0
RS1500232FFP	ALK	2p23.1	Normal	1.92	0	1	0
RS1500232FFP	BRAF	7q34	Normal	2.03	0	22	0
RS1500232FFP	CTNNB1	3p22.1	Normal	1.96	0	14	0
RS1500232FFP	EIF1AX	Xp22.12	Normal	2.18	0	7	0
RS1500232FFP	ETV6	12p13.2	Normal	1.72	0	2	0
RS1500232FFP	GNAS	20q13.32	Normal	1.94	1	17	0.0588235
RS1500232FFP	HRAS	11p15.5	Normal	2.19	0	5	0
RS1500232FFP	KRAS	12p12.1	Normal	2.17	0	6	0
RS1500232FFP	NRAS	1p13.2	Normal	1.96	0	4	0
RS1500232FFP	NTRK1	1q23.1	Normal	1.56	0	1	0
RS1500232FFP	PIK3CA	3q26.32	Normal	2.27	0	20	0
RS1500232FFP	PPARG	3p25.2	Normal	1.79	0	1	0
RS1500232FFP	PTEN	10q23.31	Normal	2.36	0	9	0
RS1500232FFP	RET	10q11.21	Normal	2	0	21	0
RS1500232FFP	TERT	5p15.33	Normal	1.75	0	16	0
RS1500232FFP	TP53	17p13.1	Normal	1.55	0	14	0
RS1500232FFP	TSHR	14q31.1	Normal	1.89	0	12	0
RS1500233FFP	AKT1	14q32.33	Normal	2.09	1	14	0.0714286
RS1500233FFP	ALK	2p23.1	Normal	1.55	0	1	0
RS1500233FFP	BRAF	7q34	Normal	2.24	0	22	0
RS1500233FFP	CTNNB1	3p22.1	Normal	1.97	0	14	0
RS1500233FFP	EIF1AX	Xp22.12	Normal	2.27	0	7	0
RS1500233FFP	ETV6	12p13.2	Normal	1.64	0	2	0
RS1500233FFP	GNAS	20q13.32	Normal	1.82	1	17	0.0588235
RS1500233FFP	HRAS	11p15.5	Normal	2.09	0	5	0
RS1500233FFP	KRAS	12p12.1	Normal	2.21	0	6	0
RS1500233FFP	NRAS	1p13.2	Normal	2.06	0	4	0
RS1500233FFP	NTRK1	1q23.1	Normal	1.42	0	1	0
RS1500233FFP	PIK3CA	3q26.32	Normal	2.26	0	20	0
RS1500233FFP	PPARG	3p25.2	Normal	1.68	0	1	0
RS1500233FFP	PTEN	10q23.31	Normal	2.44	0	9	0
RS1500233FFP	RET	10q11.21	Normal	1.85	0	21	0
RS1500233FFP	TERT	5p15.33	Normal	1.49	1	16	0.0625
RS1500233FFP	TP53	17p13.1	Normal	1.68	0	14	0
RS1500233FFP	TSHR	14q31.1	Normal	2.11	0	12	0
RS1500234FFP	AKT1	14q32.33	Normal	2.11	1	14	0.0714286
RS1500234FFP	ALK	2p23.1	Normal	1.51	0	1	0
RS1500234FFP	BRAF	7q34	Normal	2.22	0	22	0
RS1500234FFP	CTNNB1	3p22.1	Normal	1.95	0	14	0
RS1500234FFP	EIF1AX	Xp22.12	Normal	2.21	0	7	0
RS1500234FFP	ETV6	12p13.2	Normal	1.66	0	2	0
RS1500234FFP	GNAS	20q13.32	Normal	1.85	1	17	0.0588235
RS1500234FFP	HRAS	11p15.5	Normal	2.24	0	5	0
RS1500234FFP	KRAS	12p12.1	Normal	2.29	0	6	0
RS1500234FFP	NRAS	1p13.2	Normal	2.07	0	4	0
RS1500234FFP	NTRK1	1q23.1	Normal	1.35	0	1	0
RS1500234FFP	PIK3CA	3q26.32	Normal	2.28	0	20	0
RS1500234FFP	PPARG	3p25.2	Normal	1.68	0	1	0
RS1500234FFP	PTEN	10q23.31	Normal	2.31	0	9	0
RS1500234FFP	RET	10q11.21	Normal	1.85	0	21	0
RS1500234FFP	TERT	5p15.33	Normal	1.48	0	16	0
RS1500234FFP	TP53	17p13.1	Normal	1.61	0	14	0
RS1500234FFP	TSHR	14q31.1	Normal	2.06	0	12	0
RS1500235FFP	AKT1	14q32.33	Normal	2.15	1	14	0.0714286
RS1500235FFP	ALK	2p23.1	Normal	1.41	0	1	0
RS1500235FFP	BRAF	7q34	Normal	2.28	0	22	0
RS1500235FFP	CTNNB1	3p22.1	Normal	1.97	0	14	0
RS1500235FFP	EIF1AX	Xp22.12	Normal	2.24	0	7	0
RS1500235FFP	ETV6	12p13.2	Normal	1.73	0	2	0
RS1500235FFP	GNAS	20q13.32	Normal	1.93	1	17	0.0588235
RS1500235FFP	HRAS	11p15.5	Normal	2.1	0	5	0
RS1500235FFP	KRAS	12p12.1	Normal	2.26	0	6	0
RS1500235FFP	NRAS	1p13.2	Normal	2.15	0	4	0
RS1500235FFP	NTRK1	1q23.1	Normal	1.38	0	1	0
RS1500235FFP	PIK3CA	3q26.32	Normal	2.32	0	20	0
RS1500235FFP	PPARG	3p25.2	Normal	1.76	0	1	0
RS1500235FFP	PTEN	10q23.31	Normal	2.45	0	9	0
RS1500235FFP	RET	10q11.21	Normal	1.78	0	21	0
RS1500235FFP	TERT	5p15.33	Normal	1.59	0	16	0
RS1500235FFP	TP53	17p13.1	Normal	1.63	0	14	0
RS1500235FFP	TSHR	14q31.1	Normal	1.98	0	12	0
RS1500236FFP	AKT1	14q32.33	Normal	2.2	1	14	0.0714286
RS1500236FFP	ALK	2p23.1	Normal	1.33	0	1	0
RS1500236FFP	BRAF	7q34	Normal	2.25	0	22	0
RS1500236FFP	CTNNB1	3p22.1	Normal	1.88	0	14	0
RS1500236FFP	EIF1AX	Xp22.12	Normal	2.23	0	7	0
RS1500236FFP	ETV6	12p13.2	Normal	1.75	0	2	0
RS1500236FFP	GNAS	20q13.32	Normal	1.86	1	17	0.0588235
RS1500236FFP	HRAS	11p15.5	Normal	2.34	0	5	0
RS1500236FFP	KRAS	12p12.1	Normal	2.16	0	6	0
RS1500236FFP	NRAS	1p13.2	Normal	2.15	0	4	0
RS1500236FFP	NTRK1	1q23.1	Normal	1.37	0	1	0
RS1500236FFP	PIK3CA	3q26.32	Normal	2.24	0	20	0
RS1500236FFP	PPARG	3p25.2	Normal	1.77	0	1	0
RS1500236FFP	PTEN	10q23.31	Normal	2.37	0	9	0
RS1500236FFP	RET	10q11.21	Normal	1.8	0	21	0
RS1500236FFP	TERT	5p15.33	Normal	1.71	0	16	0
RS1500236FFP	TP53	17p13.1	Normal	1.77	0	14	0
RS1500236FFP	TSHR	14q31.1	Normal	1.98	0	12	0
RS1500237FFP	AKT1	14q32.33	Normal	2.23	2	14	0.142857
RS1500237FFP	ALK	2p23.1	Normal	1.67	0	1	0
RS1500237FFP	BRAF	7q34	Normal	2.22	0	22	0
RS1500237FFP	CTNNB1	3p22.1	Normal	1.92	0	14	0
RS1500237FFP	EIF1AX	Xp22.12	Normal	2.25	0	7	0
RS1500237FFP	ETV6	12p13.2	Normal	1.8	0	2	0
RS1500237FFP	GNAS	20q13.32	Normal	2.02	1	17	0.0588235
RS1500237FFP	HRAS	11p15.5	Normal	2.29	0	5	0
RS1500237FFP	KRAS	12p12.1	Normal	2.16	0	6	0
RS1500237FFP	NRAS	1p13.2	Normal	1.93	0	4	0
RS1500237FFP	NTRK1	1q23.1	Normal	1.27	0	1	0
RS1500237FFP	PIK3CA	3q26.32	Normal	2.21	0	20	0
RS1500237FFP	PPARG	3p25.2	Normal	1.58	0	1	0
RS1500237FFP	PTEN	10q23.31	Normal	2.38	0	9	0
RS1500237FFP	RET	10q11.21	Normal	1.76	0	21	0
RS1500237FFP	TERT	5p15.33	Normal	1.38	2	16	0.125
RS1500237FFP	TP53	17p13.1	Normal	1.51	0	14	0
RS1500237FFP	TSHR	14q31.1	Normal	2.2	0	12	0
RS1500238FFP	AKT1	14q32.33	Normal	2.16	0	14	0
RS1500238FFP	ALK	2p23.1	Normal	1.7	0	1	0
RS1500238FFP	BRAF	7q34	Normal	2.18	0	22	0
RS1500238FFP	CTNNB1	3p22.1	Normal	1.93	0	14	0
RS1500238FFP	EIF1AX	Xp22.12	Normal	2.39	0	7	0
RS1500238FFP	ETV6	12p13.2	Normal	1.81	0	2	0
RS1500238FFP	GNAS	20q13.32	Normal	2	1	17	0.0588235
RS1500238FFP	HRAS	11p15.5	Normal	2.45	0	5	0
RS1500238FFP	KRAS	12p12.1	Normal	2.08	0	6	0
RS1500238FFP	NRAS	1p13.2	Normal	1.86	0	4	0
RS1500238FFP	NTRK1	1q23.1	Normal	1.34	0	1	0
RS1500238FFP	PIK3CA	3q26.32	Normal	2.25	0	20	0
RS1500238FFP	PPARG	3p25.2	Normal	1.67	0	1	0
RS1500238FFP	PTEN	10q23.31	Normal	2.39	0	9	0
RS1500238FFP	RET	10q11.21	Normal	1.74	0	21	0
RS1500238FFP	TERT	5p15.33	Normal	1.34	2	16	0.125
RS1500238FFP	TP53	17p13.1	Normal	1.6	0	14	0
RS1500238FFP	TSHR	14q31.1	Normal	2.11	0	12	0
RS1500239FFP	AKT1	14q32.33	Normal	2.28	1	14	0.0714286
RS1500239FFP	ALK	2p23.1	Normal	1.72	0	1	0
RS1500239FFP	BRAF	7q34	Normal	2.25	0	22	0
RS1500239FFP	CTNNB1	3p22.1	Normal	1.98	0	14	0
RS1500239FFP	EIF1AX	Xp22.12	Normal	2.11	0	7	0
RS1500239FFP	ETV6	12p13.2	Normal	1.89	0	2	0
RS1500239FFP	GNAS	20q13.32	Normal	1.96	1	17	0.0588235
RS1500239FFP	HRAS	11p15.5	Normal	2.42	0	5	0
RS1500239FFP	KRAS	12p12.1	Normal	2.15	0	6	0
RS1500239FFP	NRAS	1p13.2	Normal	1.89	0	4	0
RS1500239FFP	NTRK1	1q23.1	Normal	1.38	0	1	0
RS1500239FFP	PIK3CA	3q26.32	Normal	2.25	0	20	0
RS1500239FFP	PPARG	3p25.2	Normal	1.75	0	1	0
RS1500239FFP	PTEN	10q23.31	Normal	2.4	0	9	0
RS1500239FFP	RET	10q11.21	Normal	1.74	0	21	0
RS1500239FFP	TERT	5p15.33	Normal	1.38	2	16	0.125
RS1500239FFP	TP53	17p13.1	Normal	1.65	0	14	0
RS1500239FFP	TSHR	14q31.1	Normal	2.15	0	12	0
RS1500240FFP	AKT1	14q32.33	Normal	2.02	0	14	0
RS1500240FFP	ALK	2p23.1	Normal	2.03	0	1	0
RS1500240FFP	BRAF	7q34	Normal	1.96	0	22	0
RS1500240FFP	CTNNB1	3p22.1	Normal	1.93	0	14	0
RS1500240FFP	EIF1AX	Xp22.12	Normal	2.14	0	7	0
RS1500240FFP	ETV6	12p13.2	Normal	1.83	0	2	0
RS1500240FFP	GNAS	20q13.32	Normal	1.89	0	17	0
RS1500240FFP	HRAS	11p15.5	Normal	2.13	0	5	0
RS1500240FFP	KRAS	12p12.1	Normal	2.01	0	6	0
RS1500240FFP	NRAS	1p13.2	Normal	2	0	4	0
RS1500240FFP	NTRK1	1q23.1	Normal	1.7	0	1	0
RS1500240FFP	PIK3CA	3q26.32	Normal	2.22	0	20	0
RS1500240FFP	PPARG	3p25.2	Normal	1.85	0	1	0
RS1500240FFP	PTEN	10q23.31	Normal	2.28	0	9	0
RS1500240FFP	RET	10q11.21	Normal	2	0	21	0
RS1500240FFP	TERT	5p15.33	Normal	2.1	0	16	0
RS1500240FFP	TP53	17p13.1	Normal	1.18	1	14	0.0714286
RS1500240FFP	TSHR	14q31.1	Normal	2	0	12	0
RS1500241FFP	AKT1	14q32.33	Normal	2.37	2	14	0.142857
RS1500241FFP	ALK	2p23.1	Normal	1.61	0	1	0
RS1500241FFP	BRAF	7q34	Normal	2.51	3	22	0.136364
RS1500241FFP	CTNNB1	3p22.1	Normal	1.87	0	14	0
RS1500241FFP	EIF1AX	Xp22.12	Normal	2.37	0	7	0
RS1500241FFP	ETV6	12p13.2	Normal	1.8	0	2	0
RS1500241FFP	GNAS	20q13.32	Normal	1.94	1	17	0.0588235
RS1500241FFP	HRAS	11p15.5	Normal	2.26	0	5	0
RS1500241FFP	KRAS	12p12.1	Normal	1.99	0	6	0
RS1500241FFP	NRAS	1p13.2	Normal	2.13	0	4	0
RS1500241FFP	NTRK1	1q23.1	Normal	1.38	0	1	0
RS1500241FFP	PIK3CA	3q26.32	Normal	2.07	0	20	0
RS1500241FFP	PPARG	3p25.2	Normal	1.72	0	1	0
RS1500241FFP	PTEN	10q23.31	Normal	2.42	1	9	0.111111
RS1500241FFP	RET	10q11.21	Normal	1.76	0	21	0
RS1500241FFP	TERT	5p15.33	Normal	1.57	0	16	0
RS1500241FFP	TP53	17p13.1	Normal	1.59	0	14	0
RS1500241FFP	TSHR	14q31.1	Normal	2.24	0	12	0
RS1500242FFP	AKT1	14q32.33	Normal	2.49	3	14	0.214286
RS1500242FFP	ALK	2p23.1	Normal	1.6	0	1	0
RS1500242FFP	BRAF	7q34	Normal	2.41	1	22	0.0454545
RS1500242FFP	CTNNB1	3p22.1	Normal	1.9	0	14	0
RS1500242FFP	EIF1AX	Xp22.12	Normal	2.35	0	7	0
RS1500242FFP	ETV6	12p13.2	Normal	1.8	0	2	0
RS1500242FFP	GNAS	20q13.32	Normal	2.05	1	17	0.0588235
RS1500242FFP	HRAS	11p15.5	Normal	2.2	0	5	0
RS1500242FFP	KRAS	12p12.1	Normal	2.15	0	6	0
RS1500242FFP	NRAS	1p13.2	Normal	2.03	0	4	0
RS1500242FFP	NTRK1	1q23.1	Normal	1.33	0	1	0
RS1500242FFP	PIK3CA	3q26.32	Normal	2.14	0	20	0
RS1500242FFP	PPARG	3p25.2	Normal	1.67	0	1	0
RS1500242FFP	PTEN	10q23.31	Normal	2.34	0	9	0
RS1500242FFP	RET	10q11.21	Normal	1.65	1	21	0.047619
RS1500242FFP	TERT	5p15.33	Normal	1.39	2	16	0.125
RS1500242FFP	TP53	17p13.1	Normal	1.56	0	14	0
RS1500242FFP	TSHR	14q31.1	Normal	2.15	0	12	0
RS1500243FFP	AKT1	14q32.33	Normal	2.41	2	14	0.142857
RS1500243FFP	ALK	2p23.1	Normal	1.67	0	1	0
RS1500243FFP	BRAF	7q34	Normal	2.43	1	22	0.0454545
RS1500243FFP	CTNNB1	3p22.1	Normal	1.84	0	14	0
RS1500243FFP	EIF1AX	Xp22.12	Normal	2.37	0	7	0
RS1500243FFP	ETV6	12p13.2	Normal	1.72	0	2	0
RS1500243FFP	GNAS	20q13.32	Normal	1.94	0	17	0
RS1500243FFP	HRAS	11p15.5	Normal	2.21	0	5	0
RS1500243FFP	KRAS	12p12.1	Normal	2.07	0	6	0
RS1500243FFP	NRAS	1p13.2	Normal	2.05	0	4	0
RS1500243FFP	NTRK1	1q23.1	Normal	1.38	0	1	0
RS1500243FFP	PIK3CA	3q26.32	Normal	2.13	0	20	0
RS1500243FFP	PPARG	3p25.2	Normal	1.73	0	1	0
RS1500243FFP	PTEN	10q23.31	Normal	2.3	0	9	0
RS1500243FFP	RET	10q11.21	Normal	1.83	0	21	0
RS1500243FFP	TERT	5p15.33	Normal	1.64	1	16	0.0625
RS1500243FFP	TP53	17p13.1	Normal	1.57	0	14	0
RS1500243FFP	TSHR	14q31.1	Normal	1.99	0	12	0
RS1500244FFP	AKT1	14q32.33	Normal	2.48	3	14	0.214286
RS1500244FFP	ALK	2p23.1	Normal	1.55	0	1	0
RS1500244FFP	BRAF	7q34	Normal	2.35	3	22	0.136364
RS1500244FFP	CTNNB1	3p22.1	Normal	1.78	0	14	0
RS1500244FFP	EIF1AX	Xp22.12	Normal	2.17	0	7	0
RS1500244FFP	ETV6	12p13.2	Normal	2.09	0	2	0
RS1500244FFP	GNAS	20q13.32	Normal	1.68	1	17	0.0588235
RS1500244FFP	HRAS	11p15.5	Normal	2.38	1	5	0.2
RS1500244FFP	KRAS	12p12.1	Normal	2.12	0	6	0
RS1500244FFP	NRAS	1p13.2	Normal	2.38	0	4	0
RS1500244FFP	NTRK1	1q23.1	Normal	1.49	0	1	0
RS1500244FFP	PIK3CA	3q26.32	Normal	2.23	0	20	0
RS1500244FFP	PPARG	3p25.2	Normal	1.97	0	1	0
RS1500244FFP	PTEN	10q23.31	Normal	2.61	1	9	0.111111
RS1500244FFP	RET	10q11.21	Normal	1.96	1	21	0.047619
RS1500244FFP	TERT	5p15.33	Normal	1.76	1	16	0.0625
RS1500244FFP	TP53	17p13.1	Normal	1.86	2	14	0.142857
RS1500244FFP	TSHR	14q31.1	Normal	2.22	1	12	0.0833333
RS1500245FFP	AKT1	14q32.33	Normal	2.21	1	14	0.0714286
RS1500245FFP	ALK	2p23.1	Normal	1.6	0	1	0
RS1500245FFP	BRAF	7q34	Normal	2.14	0	22	0
RS1500245FFP	CTNNB1	3p22.1	Normal	1.87	0	14	0
RS1500245FFP	EIF1AX	Xp22.12	Normal	2.3	0	7	0
RS1500245FFP	ETV6	12p13.2	Normal	1.67	0	2	0
RS1500245FFP	GNAS	20q13.32	Normal	1.77	0	17	0
RS1500245FFP	HRAS	11p15.5	Normal	2.16	0	5	0
RS1500245FFP	KRAS	12p12.1	Normal	2.19	0	6	0
RS1500245FFP	NRAS	1p13.2	Normal	1.99	0	4	0
RS1500245FFP	NTRK1	1q23.1	Normal	1.35	0	1	0
RS1500245FFP	PIK3CA	3q26.32	Normal	2.24	0	20	0
RS1500245FFP	PPARG	3p25.2	Normal	1.66	0	1	0
RS1500245FFP	PTEN	10q23.31	Normal	2.24	0	9	0
RS1500245FFP	RET	10q11.21	Normal	1.86	0	21	0
RS1500245FFP	TERT	5p15.33	Normal	1.57	0	16	0
RS1500245FFP	TP53	17p13.1	Normal	1.69	0	14	0
RS1500245FFP	TSHR	14q31.1	Normal	1.93	0	12	0
RS1500246FFP	AKT1	14q32.33	Normal	2.19	1	14	0.0714286
RS1500246FFP	ALK	2p23.1	Normal	1.65	0	1	0
RS1500246FFP	BRAF	7q34	Normal	2.1	0	22	0
RS1500246FFP	CTNNB1	3p22.1	Normal	1.97	0	14	0
RS1500246FFP	EIF1AX	Xp22.12	Normal	2.17	0	7	0
RS1500246FFP	ETV6	12p13.2	Normal	1.76	0	2	0
RS1500246FFP	GNAS	20q13.32	Normal	1.8	0	17	0
RS1500246FFP	HRAS	11p15.5	Normal	2.22	0	5	0
RS1500246FFP	KRAS	12p12.1	Normal	2.18	0	6	0
RS1500246FFP	NRAS	1p13.2	Normal	2.02	0	4	0
RS1500246FFP	NTRK1	1q23.1	Normal	1.39	0	1	0
RS1500246FFP	PIK3CA	3q26.32	Normal	2.15	0	20	0
RS1500246FFP	PPARG	3p25.2	Normal	1.72	0	1	0
RS1500246FFP	PTEN	10q23.31	Normal	2.28	0	9	0
RS1500246FFP	RET	10q11.21	Normal	1.94	0	21	0
RS1500246FFP	TERT	5p15.33	Normal	1.64	0	16	0
RS1500246FFP	TP53	17p13.1	Normal	1.76	0	14	0
RS1500246FFP	TSHR	14q31.1	Normal	1.91	0	12	0
RS1500247FFP	AKT1	14q32.33	Normal	3.69	14	14	1
RS1500247FFP	ALK	2p23.1	Normal	1.67	0	1	0
RS1500247FFP	BRAF	7q34	Normal	1.95	0	22	0
RS1500247FFP	CTNNB1	3p22.1	Normal	1.76	0	14	0
RS1500247FFP	EIF1AX	Xp22.12	Normal	2.03	0	7	0
RS1500247FFP	ETV6	12p13.2	Normal	1.65	0	2	0
RS1500247FFP	GNAS	20q13.32	Normal	1.71	0	17	0
RS1500247FFP	HRAS	11p15.5	Normal	1.62	0	5	0
RS1500247FFP	KRAS	12p12.1	Normal	2.03	0	6	0
RS1500247FFP	NRAS	1p13.2	Normal	2.23	0	4	0
RS1500247FFP	NTRK1	1q23.1	Normal	1.62	0	1	0
RS1500247FFP	PIK3CA	3q26.32	Normal	2.18	0	20	0
RS1500247FFP	PPARG	3p25.2	Normal	1.87	0	1	0
RS1500247FFP	PTEN	10q23.31	Normal	2.1	0	9	0
RS1500247FFP	RET	10q11.21	Normal	2.13	0	21	0
RS1500247FFP	TERT	5p15.33	Normal	2.28	2	16	0.125
RS1500247FFP	TP53	17p13.1	Normal	1.17	1	14	0.0714286
RS1500247FFP	TSHR	14q31.1	Normal	2.06	0	12	0
RS1500248FFP	AKT1	14q32.33	Normal	1.88	0	14	0
RS1500248FFP	ALK	2p23.1	Normal	1.46	0	1	0
RS1500248FFP	BRAF	7q34	Normal	2.07	0	22	0
RS1500248FFP	CTNNB1	3p22.1	Normal	1.87	0	14	0
RS1500248FFP	EIF1AX	Xp22.12	Normal	1.95	0	7	0
RS1500248FFP	ETV6	12p13.2	Normal	1.76	0	2	0
RS1500248FFP	GNAS	20q13.32	Normal	1.62	1	17	0.0588235
RS1500248FFP	HRAS	11p15.5	Normal	2.22	0	5	0
RS1500248FFP	KRAS	12p12.1	Normal	2.09	0	6	0
RS1500248FFP	NRAS	1p13.2	Normal	2.13	0	4	0
RS1500248FFP	NTRK1	1q23.1	Normal	1.62	0	1	0
RS1500248FFP	PIK3CA	3q26.32	Normal	2.31	0	20	0
RS1500248FFP	PPARG	3p25.2	Normal	1.68	0	1	0
RS1500248FFP	PTEN	10q23.31	Normal	2.25	0	9	0
RS1500248FFP	RET	10q11.21	Normal	2.49	2	21	0.0952381
RS1500248FFP	TERT	5p15.33	Normal	2.11	0	16	0
RS1500248FFP	TP53	17p13.1	Normal	1.02	5	14	0.357143
RS1500248FFP	TSHR	14q31.1	Normal	1.64	0	12	0
RS1500249FFP	AKT1	14q32.33	Normal	1.88	0	14	0
RS1500249FFP	ALK	2p23.1	Normal	1.7	0	1	0
RS1500249FFP	BRAF	7q34	Normal	2.33	0	22	0
RS1500249FFP	CTNNB1	3p22.1	Normal	1.71	0	14	0
RS1500249FFP	EIF1AX	Xp22.12	Normal	2.01	0	7	0
RS1500249FFP	ETV6	12p13.2	Normal	1.57	0	2	0
RS1500249FFP	GNAS	20q13.32	Normal	1.59	0	17	0
RS1500249FFP	HRAS	11p15.5	Normal	1.96	0	5	0
RS1500249FFP	KRAS	12p12.1	Normal	1.89	0	6	0
RS1500249FFP	NRAS	1p13.2	Normal	1.95	0	4	0
RS1500249FFP	NTRK1	1q23.1	Normal	1.98	0	1	0
RS1500249FFP	PIK3CA	3q26.32	Normal	2.05	0	20	0
RS1500249FFP	PPARG	3p25.2	Normal	1.84	0	1	0
RS1500249FFP	PTEN	10q23.31	Normal	2.01	0	9	0
RS1500249FFP	RET	10q11.21	Normal	2.04	0	21	0
RS1500249FFP	TERT	5p15.33	Normal	2.48	2	16	0.125
RS1500249FFP	TP53	17p13.1	Normal	1.93	0	14	0
RS1500249FFP	TSHR	14q31.1	Normal	1.58	0	12	0
RS1500250FFP	AKT1	14q32.33	Normal	1.83	0	14	0
RS1500250FFP	ALK	2p23.1	Normal	2.04	0	1	0
RS1500250FFP	BRAF	7q34	Normal	2.43	0	22	0
RS1500250FFP	CTNNB1	3p22.1	Normal	1.69	0	14	0
RS1500250FFP	EIF1AX	Xp22.12	Normal	2.1	0	7	0
RS1500250FFP	ETV6	12p13.2	Normal	1.67	0	2	0
RS1500250FFP	GNAS	20q13.32	Normal	1.72	0	17	0
RS1500250FFP	HRAS	11p15.5	Normal	1.95	0	5	0
RS1500250FFP	KRAS	12p12.1	Normal	1.84	0	6	0
RS1500250FFP	NRAS	1p13.2	Normal	1.95	0	4	0
RS1500250FFP	NTRK1	1q23.1	Normal	2.31	0	1	0
RS1500250FFP	PIK3CA	3q26.32	Normal	2.07	0	20	0
RS1500250FFP	PPARG	3p25.2	Normal	1.89	0	1	0
RS1500250FFP	PTEN	10q23.31	Normal	1.96	0	9	0
RS1500250FFP	RET	10q11.21	Normal	2.01	0	21	0
RS1500250FFP	TERT	5p15.33	Normal	2.56	2	16	0.125
RS1500250FFP	TP53	17p13.1	Normal	2.09	0	14	0
RS1500250FFP	TSHR	14q31.1	Normal	1.62	0	12	0
RS1500251FFP	AKT1	14q32.33	Normal	2.01	0	14	0
RS1500251FFP	ALK	2p23.1	Normal	2.49	0	1	0
RS1500251FFP	BRAF	7q34	Normal	1.53	0	22	0
RS1500251FFP	CTNNB1	3p22.1	Normal	2.22	0	14	0
RS1500251FFP	EIF1AX	Xp22.12	Normal	1.94	0	7	0
RS1500251FFP	ETV6	12p13.2	Normal	1.3	2	2	1
RS1500251FFP	GNAS	20q13.32	Normal	2.78	5	17	0.294118
RS1500251FFP	HRAS	11p15.5	Normal	1.61	0	5	0
RS1500251FFP	KRAS	12p12.1	Normal	3.07	3	6	0.5
RS1500251FFP	NRAS	1p13.2	Normal	2.29	0	4	0
RS1500251FFP	NTRK1	1q23.1	Normal	1.95	0	1	0
RS1500251FFP	PIK3CA	3q26.32	Normal	2.07	0	20	0
RS1500251FFP	PPARG	3p25.2	Normal	2.24	0	1	0
RS1500251FFP	PTEN	10q23.31	Normal	2.27	0	9	0
RS1500251FFP	RET	10q11.21	Normal	2.35	1	21	0.047619
RS1500251FFP	TERT	5p15.33	Normal	2.01	0	16	0
RS1500251FFP	TP53	17p13.1	Normal	1.21	0	14	0
RS1500251FFP	TSHR	14q31.1	Normal	1.77	0	12	0
RS1500252FFP	AKT1	14q32.33	Normal	2.14	0	14	0
RS1500252FFP	ALK	2p23.1	Normal	1.63	0	1	0
RS1500252FFP	BRAF	7q34	Normal	1.85	0	22	0
RS1500252FFP	CTNNB1	3p22.1	Normal	1.76	0	14	0
RS1500252FFP	EIF1AX	Xp22.12	Normal	1.95	0	7	0
RS1500252FFP	ETV6	12p13.2	Normal	2.6	1	2	0.5
RS1500252FFP	GNAS	20q13.32	Normal	1.75	0	17	0
RS1500252FFP	HRAS	11p15.5	Normal	2.3	0	5	0
RS1500252FFP	KRAS	12p12.1	Normal	3.24	4	6	0.666667
RS1500252FFP	NRAS	1p13.2	Normal	1.94	0	4	0
RS1500252FFP	NTRK1	1q23.1	Normal	2.01	0	1	0
RS1500252FFP	PIK3CA	3q26.32	Normal	2.02	0	20	0
RS1500252FFP	PPARG	3p25.2	Normal	1.98	0	1	0
RS1500252FFP	PTEN	10q23.31	Normal	2.18	0	9	0
RS1500252FFP	RET	10q11.21	Normal	2.19	0	21	0
RS1500252FFP	TERT	5p15.33	Normal	2.58	3	16	0.1875
RS1500252FFP	TP53	17p13.1	Normal	1.25	0	14	0
RS1500252FFP	TSHR	14q31.1	Normal	1.52	0	12	0
RS1500254FFP	AKT1	14q32.33	Normal	1.84	0	14	0
RS1500254FFP	ALK	2p23.1	Normal	2.63	0	1	0
RS1500254FFP	BRAF	7q34	Normal	1.78	0	22	0
RS1500254FFP	CTNNB1	3p22.1	Normal	2	0	14	0
RS1500254FFP	EIF1AX	Xp22.12	Normal	2.11	0	7	0
RS1500254FFP	ETV6	12p13.2	Normal	1.84	0	2	0
RS1500254FFP	GNAS	20q13.32	Normal	2.75	6	17	0.352941
RS1500254FFP	HRAS	11p15.5	Normal	2.02	0	5	0
RS1500254FFP	KRAS	12p12.1	Normal	1.74	0	6	0
RS1500254FFP	NRAS	1p13.2	Normal	2.08	0	4	0
RS1500254FFP	NTRK1	1q23.1	Normal	2.09	0	1	0
RS1500254FFP	PIK3CA	3q26.32	Normal	2.06	0	20	0
RS1500254FFP	PPARG	3p25.2	Normal	2.14	0	1	0
RS1500254FFP	PTEN	10q23.31	Normal	1.87	0	9	0
RS1500254FFP	RET	10q11.21	Normal	2.24	0	21	0
RS1500254FFP	TERT	5p15.33	Normal	2.31	0	16	0
RS1500254FFP	TP53	17p13.1	Normal	1.32	0	14	0
RS1500254FFP	TSHR	14q31.1	Normal	1.77	0	12	0
RS1500255FFP	AKT1	14q32.33	Normal	1.65	0	14	0
RS1500255FFP	ALK	2p23.1	Normal	2.43	0	1	0
RS1500255FFP	BRAF	7q34	Normal	1.92	0	22	0
RS1500255FFP	CTNNB1	3p22.1	Normal	2.04	0	14	0
RS1500255FFP	EIF1AX	Xp22.12	Normal	2.09	0	7	0
RS1500255FFP	ETV6	12p13.2	Normal	1.7	0	2	0
RS1500255FFP	GNAS	20q13.32	Normal	2.88	6	17	0.352941
RS1500255FFP	HRAS	11p15.5	Normal	1.84	0	5	0
RS1500255FFP	KRAS	12p12.1	Normal	1.79	0	6	0
RS1500255FFP	NRAS	1p13.2	Normal	2.38	0	4	0
RS1500255FFP	NTRK1	1q23.1	Normal	2.27	0	1	0
RS1500255FFP	PIK3CA	3q26.32	Normal	2.13	0	20	0
RS1500255FFP	PPARG	3p25.2	Normal	2.02	0	1	0
RS1500255FFP	PTEN	10q23.31	Normal	2	0	9	0
RS1500255FFP	RET	10q11.21	Normal	2.08	0	21	0
RS1500255FFP	TERT	5p15.33	Normal	2.07	0	16	0
RS1500255FFP	TP53	17p13.1	Normal	1.37	0	14	0
RS1500255FFP	TSHR	14q31.1	Normal	1.86	0	12	0
RS1500257FFP	AKT1	14q32.33	Normal	1.69	0	14	0
RS1500257FFP	ALK	2p23.1	Normal	2.14	0	1	0
RS1500257FFP	BRAF	7q34	Normal	1.95	0	22	0
RS1500257FFP	CTNNB1	3p22.1	Normal	1.95	0	14	0
RS1500257FFP	EIF1AX	Xp22.12	Normal	2.2	0	7	0
RS1500257FFP	ETV6	12p13.2	Normal	1.9	0	2	0
RS1500257FFP	GNAS	20q13.32	Normal	1.77	0	17	0
RS1500257FFP	HRAS	11p15.5	Normal	1.73	0	5	0
RS1500257FFP	KRAS	12p12.1	Normal	2.05	0	6	0
RS1500257FFP	NRAS	1p13.2	Normal	2.01	0	4	0
RS1500257FFP	NTRK1	1q23.1	Normal	2.63	0	1	0
RS1500257FFP	PIK3CA	3q26.32	Normal	2.12	0	20	0
RS1500257FFP	PPARG	3p25.2	Normal	2.06	0	1	0
RS1500257FFP	PTEN	10q23.31	Normal	2.07	0	9	0
RS1500257FFP	RET	10q11.21	Normal	2.14	0	21	0
RS1500257FFP	TERT	5p15.33	Normal	3.02	11	16	0.6875
RS1500257FFP	TP53	17p13.1	Normal	1.17	0	14	0
RS1500257FFP	TSHR	14q31.1	Normal	1.71	0	12	0
RS1500258FFP	AKT1	14q32.33	Normal	1.65	0	14	0
RS1500258FFP	ALK	2p23.1	Normal	1.95	0	1	0
RS1500258FFP	BRAF	7q34	Normal	1.92	0	22	0
RS1500258FFP	CTNNB1	3p22.1	Normal	1.73	0	14	0
RS1500258FFP	EIF1AX	Xp22.12	Normal	2.04	0	7	0
RS1500258FFP	ETV6	12p13.2	Normal	2.43	0	2	0
RS1500258FFP	GNAS	20q13.32	Normal	1.52	0	17	0
RS1500258FFP	HRAS	11p15.5	Normal	1	3	5	0.6
RS1500258FFP	KRAS	12p12.1	Normal	2.32	0	6	0
RS1500258FFP	NRAS	1p13.2	Normal	2.68	1	4	0.25
RS1500258FFP	NTRK1	1q23.1	Normal	2.62	0	1	0
RS1500258FFP	PIK3CA	3q26.32	Normal	1.54	0	20	0
RS1500258FFP	PPARG	3p25.2	Normal	1.91	0	1	0
RS1500258FFP	PTEN	10q23.31	Normal	1.42	0	9	0
RS1500258FFP	RET	10q11.21	Normal	2.09	0	21	0
RS1500258FFP	TERT	5p15.33	Normal	2.93	10	16	0.625
RS1500258FFP	TP53	17p13.1	Normal	1.44	0	14	0
RS1500258FFP	TSHR	14q31.1	Normal	2.22	0	12	0
RS1500429FFP	AKT1	14q32.33	Normal	1.73	0	14	0
RS1500429FFP	ALK	2p23.1	Normal	2.02	0	1	0
RS1500429FFP	BRAF	7q34	Normal	2.22	2	22	0.0909091
RS1500429FFP	CTNNB1	3p22.1	Normal	1.71	0	14	0
RS1500429FFP	EIF1AX	Xp22.12	Normal	2.04	0	7	0
RS1500429FFP	ETV6	12p13.2	Normal	1.69	0	2	0
RS1500429FFP	GNAS	20q13.32	Normal	1.59	1	17	0.0588235
RS1500429FFP	HRAS	11p15.5	Normal	1.95	0	5	0
RS1500429FFP	KRAS	12p12.1	Normal	1.78	1	6	0.166667
RS1500429FFP	NRAS	1p13.2	Normal	2.73	0	4	0
RS1500429FFP	NTRK1	1q23.1	Normal	2.13	0	1	0
RS1500429FFP	PIK3CA	3q26.32	Normal	2.41	3	20	0.15
RS1500429FFP	PPARG	3p25.2	Normal	1.92	0	1	0
RS1500429FFP	PTEN	10q23.31	Normal	1.88	0	9	0
RS1500429FFP	RET	10q11.21	Normal	2.09	3	21	0.142857
RS1500429FFP	TERT	5p15.33	Normal	2.13	3	16	0.1875
RS1500429FFP	TP53	17p13.1	Normal	1.93	2	14	0.142857
RS1500429FFP	TSHR	14q31.1	Normal	2.07	0	12	0
RS1500430FFP	AKT1	14q32.33	Normal	2.6	6	14	0.428571
RS1500430FFP	ALK	2p23.1	Normal	1.7	0	1	0
RS1500430FFP	BRAF	7q34	Normal	2.71	7	22	0.318182
RS1500430FFP	CTNNB1	3p22.1	Normal	1.65	1	14	0.0714286
RS1500430FFP	EIF1AX	Xp22.12	Normal	2.62	1	7	0.142857
RS1500430FFP	ETV6	12p13.2	Normal	2.18	0	2	0
RS1500430FFP	GNAS	20q13.32	Normal	1.71	1	17	0.0588235
RS1500430FFP	HRAS	11p15.5	Normal	3.11	2	5	0.4
RS1500430FFP	KRAS	12p12.1	Normal	1.03	4	6	0.666667
RS1500430FFP	NRAS	1p13.2	Normal	1.75	1	4	0.25
RS1500430FFP	NTRK1	1q23.1	Normal	3.11	1	1	1
RS1500430FFP	PIK3CA	3q26.32	Normal	2.59	6	20	0.3
RS1500430FFP	PPARG	3p25.2	Normal	2.75	1	1	1
RS1500430FFP	PTEN	10q23.31	Normal	1.78	1	9	0.111111
RS1500430FFP	RET	10q11.21	Normal	2.07	5	21	0.238095
RS1500430FFP	TERT	5p15.33	Normal	2.55	5	16	0.3125
RS1500430FFP	TP53	17p13.1	Normal	1.71	1	14	0.0714286
RS1500430FFP	TSHR	14q31.1	Normal	1.77	1	12	0.0833333
RS1500432FFP	AKT1	14q32.33	Normal	2.65	4	14	0.285714
RS1500432FFP	ALK	2p23.1	Normal	1.45	0	1	0
RS1500432FFP	BRAF	7q34	Normal	2.53	6	22	0.272727
RS1500432FFP	CTNNB1	3p22.1	Normal	1.45	1	14	0.0714286
RS1500432FFP	EIF1AX	Xp22.12	Normal	3.32	2	7	0.285714
RS1500432FFP	ETV6	12p13.2	Normal	1.92	0	2	0
RS1500432FFP	GNAS	20q13.32	Normal	1.56	1	17	0.0588235
RS1500432FFP	HRAS	11p15.5	Normal	2.81	2	5	0.4
RS1500432FFP	KRAS	12p12.1	Normal	1.61	0	6	0
RS1500432FFP	NRAS	1p13.2	Normal	1.96	0	4	0
RS1500432FFP	NTRK1	1q23.1	Normal	1.93	0	1	0
RS1500432FFP	PIK3CA	3q26.32	Normal	2.8	5	20	0.25
RS1500432FFP	PPARG	3p25.2	Normal	2.45	0	1	0
RS1500432FFP	PTEN	10q23.31	Normal	2.27	2	9	0.222222
RS1500432FFP	RET	10q11.21	Normal	2.58	3	21	0.142857
RS1500432FFP	TERT	5p15.33	Normal	2.14	3	16	0.1875
RS1500432FFP	TP53	17p13.1	Normal	2.04	2	14	0.142857
RS1500432FFP	TSHR	14q31.1	Normal	2.4	3	12	0.25
RS1500434FFP	AKT1	14q32.33	Normal	2.2	1	14	0.0714286
RS1500434FFP	ALK	2p23.1	Normal	1.91	0	1	0
RS1500434FFP	BRAF	7q34	Normal	2.05	0	22	0
RS1500434FFP	CTNNB1	3p22.1	Normal	1.81	0	14	0
RS1500434FFP	EIF1AX	Xp22.12	Normal	2.24	0	7	0
RS1500434FFP	ETV6	12p13.2	Normal	1.62	0	2	0
RS1500434FFP	GNAS	20q13.32	Normal	1.77	0	17	0
RS1500434FFP	HRAS	11p15.5	Normal	2.24	0	5	0
RS1500434FFP	KRAS	12p12.1	Normal	1.98	0	6	0
RS1500434FFP	NRAS	1p13.2	Normal	1.97	0	4	0
RS1500434FFP	NTRK1	1q23.1	Normal	1.31	0	1	0
RS1500434FFP	PIK3CA	3q26.32	Normal	2.17	0	20	0
RS1500434FFP	PPARG	3p25.2	Normal	1.62	0	1	0
RS1500434FFP	PTEN	10q23.31	Normal	2.35	0	9	0
RS1500434FFP	RET	10q11.21	Normal	2.09	2	21	0.0952381
RS1500434FFP	TERT	5p15.33	Normal	1.9	0	16	0
RS1500434FFP	TP53	17p13.1	Normal	1.61	0	14	0
RS1500434FFP	TSHR	14q31.1	Normal	2.06	0	12	0
RS1500435FFP	AKT1	14q32.33	Normal	2.86	5	14	0.357143
RS1500435FFP	ALK	2p23.1	Normal	3.08	1	1	1
RS1500435FFP	BRAF	7q34	Normal	5.95	10	22	0.454545
RS1500435FFP	CTNNB1	3p22.1	Normal	3.44	7	14	0.5
RS1500435FFP	EIF1AX	Xp22.12	Normal	4.45	3	7	0.428571
RS1500435FFP	ETV6	12p13.2	Normal	3.58	2	2	1
RS1500435FFP	GNAS	20q13.32	Normal	3.27	7	17	0.411765
RS1500435FFP	HRAS	11p15.5	Normal	6.36	1	5	0.2
RS1500435FFP	KRAS	12p12.1	Normal	0.92	5	6	0.833333
RS1500435FFP	NRAS	1p13.2	Normal	2.25	1	4	0.25
RS1500435FFP	NTRK1	1q23.1	Normal	3.44	1	1	1
RS1500435FFP	PIK3CA	3q26.32	Normal	2.39	4	20	0.2
RS1500435FFP	PPARG	3p25.2	Normal	5.24	1	1	1
RS1500435FFP	PTEN	10q23.31	Normal	1.96	2	9	0.222222
RS1500435FFP	RET	10q11.21	Normal	4.07	7	21	0.333333
RS1500435FFP	TERT	5p15.33	Normal	3	7	16	0.4375
RS1500435FFP	TP53	17p13.1	Normal	128.81	6	14	0.428571
RS1500435FFP	TSHR	14q31.1	Normal	4.43	5	12	0.416667
RS1500437FFP	AKT1	14q32.33	Normal	2.03	1	14	0.0714286
RS1500437FFP	ALK	2p23.1	Normal	1.74	0	1	0
RS1500437FFP	BRAF	7q34	Normal	2.47	4	22	0.181818
RS1500437FFP	CTNNB1	3p22.1	Normal	1.69	0	14	0
RS1500437FFP	EIF1AX	Xp22.12	Normal	2.12	0	7	0
RS1500437FFP	ETV6	12p13.2	Normal	1.84	0	2	0
RS1500437FFP	GNAS	20q13.32	Normal	1.49	6	17	0.352941
RS1500437FFP	HRAS	11p15.5	Normal	2.2	0	5	0
RS1500437FFP	KRAS	12p12.1	Normal	1.87	1	6	0.166667
RS1500437FFP	NRAS	1p13.2	Normal	2.71	1	4	0.25
RS1500437FFP	NTRK1	1q23.1	Normal	2.17	0	1	0
RS1500437FFP	PIK3CA	3q26.32	Normal	2.1	1	20	0.05
RS1500437FFP	PPARG	3p25.2	Normal	2.13	0	1	0
RS1500437FFP	PTEN	10q23.31	Normal	2.19	0	9	0
RS1500437FFP	RET	10q11.21	Normal	2.48	6	21	0.285714
RS1500437FFP	TERT	5p15.33	Normal	2.2	3	16	0.1875
RS1500437FFP	TP53	17p13.1	Normal	2.06	1	14	0.0714286
RS1500437FFP	TSHR	14q31.1	Normal	1.94	1	12	0.0833333
RS1500438FFP	AKT1	14q32.33	Normal	2.01	1	14	0.0714286
RS1500438FFP	ALK	2p23.1	Normal	1.65	0	1	0
RS1500438FFP	BRAF	7q34	Normal	2.49	4	22	0.181818
RS1500438FFP	CTNNB1	3p22.1	Normal	1.66	0	14	0
RS1500438FFP	EIF1AX	Xp22.12	Normal	2.14	0	7	0
RS1500438FFP	ETV6	12p13.2	Normal	1.98	0	2	0
RS1500438FFP	GNAS	20q13.32	Normal	1.61	3	17	0.176471
RS1500438FFP	HRAS	11p15.5	Normal	2.2	1	5	0.2
RS1500438FFP	KRAS	12p12.1	Normal	2.04	1	6	0.166667
RS1500438FFP	NRAS	1p13.2	Normal	2.57	1	4	0.25
RS1500438FFP	NTRK1	1q23.1	Normal	2.31	0	1	0
RS1500438FFP	PIK3CA	3q26.32	Normal	2.07	2	20	0.1
RS1500438FFP	PPARG	3p25.2	Normal	2.23	0	1	0
RS1500438FFP	PTEN	10q23.31	Normal	2.12	1	9	0.111111
RS1500438FFP	RET	10q11.21	Normal	2.32	5	21	0.238095
RS1500438FFP	TERT	5p15.33	Normal	2.14	4	16	0.25
RS1500438FFP	TP53	17p13.1	Normal	2.11	2	14	0.142857
RS1500438FFP	TSHR	14q31.1	Normal	2.2	2	12	0.166667
RS1500440FFP	AKT1	14q32.33	Normal	2.07	1	14	0.0714286
RS1500440FFP	ALK	2p23.1	Normal	1.61	0	1	0
RS1500440FFP	BRAF	7q34	Normal	2.28	3	22	0.136364
RS1500440FFP	CTNNB1	3p22.1	Normal	1.61	0	14	0
RS1500440FFP	EIF1AX	Xp22.12	Normal	2.01	0	7	0
RS1500440FFP	ETV6	12p13.2	Normal	1.77	0	2	0
RS1500440FFP	GNAS	20q13.32	Normal	1.51	6	17	0.352941
RS1500440FFP	HRAS	11p15.5	Normal	1.88	0	5	0
RS1500440FFP	KRAS	12p12.1	Normal	1.89	0	6	0
RS1500440FFP	NRAS	1p13.2	Normal	2.6	0	4	0
RS1500440FFP	NTRK1	1q23.1	Normal	2.04	0	1	0
RS1500440FFP	PIK3CA	3q26.32	Normal	2.25	2	20	0.1
RS1500440FFP	PPARG	3p25.2	Normal	2.06	0	1	0
RS1500440FFP	PTEN	10q23.31	Normal	2.09	0	9	0
RS1500440FFP	RET	10q11.21	Normal	2.15	4	21	0.190476
RS1500440FFP	TERT	5p15.33	Normal	2.1	0	16	0
RS1500440FFP	TP53	17p13.1	Normal	1.86	1	14	0.0714286
RS1500440FFP	TSHR	14q31.1	Normal	1.99	1	12	0.0833333
RS1500441FFP	AKT1	14q32.33	Normal	1.92	0	14	0
RS1500441FFP	ALK	2p23.1	Normal	1.66	0	1	0
RS1500441FFP	BRAF	7q34	Normal	2.21	5	22	0.227273
RS1500441FFP	CTNNB1	3p22.1	Normal	1.44	1	14	0.0714286
RS1500441FFP	EIF1AX	Xp22.12	Normal	2.23	0	7	0
RS1500441FFP	ETV6	12p13.2	Normal	1.74	0	2	0
RS1500441FFP	GNAS	20q13.32	Normal	1.49	3	17	0.176471
RS1500441FFP	HRAS	11p15.5	Normal	2.18	0	5	0
RS1500441FFP	KRAS	12p12.1	Normal	1.66	1	6	0.166667
RS1500441FFP	NRAS	1p13.2	Normal	2.39	1	4	0.25
RS1500441FFP	NTRK1	1q23.1	Normal	2.09	0	1	0
RS1500441FFP	PIK3CA	3q26.32	Normal	2.08	2	20	0.1
RS1500441FFP	PPARG	3p25.2	Normal	2.05	0	1	0
RS1500441FFP	PTEN	10q23.31	Normal	1.97	1	9	0.111111
RS1500441FFP	RET	10q11.21	Normal	2.12	2	21	0.0952381
RS1500441FFP	TERT	5p15.33	Normal	2.27	3	16	0.1875
RS1500441FFP	TP53	17p13.1	Normal	1.99	2	14	0.142857
RS1500441FFP	TSHR	14q31.1	Normal	2.1	2	12	0.166667
RS1500442FFP	AKT1	14q32.33	Normal	1.93	0	14	0
RS1500442FFP	ALK	2p23.1	Normal	1.84	0	1	0
RS1500442FFP	BRAF	7q34	Normal	2.31	2	22	0.0909091
RS1500442FFP	CTNNB1	3p22.1	Normal	1.67	0	14	0
RS1500442FFP	EIF1AX	Xp22.12	Normal	2.29	0	7	0
RS1500442FFP	ETV6	12p13.2	Normal	1.73	0	2	0
RS1500442FFP	GNAS	20q13.32	Normal	1.73	1	17	0.0588235
RS1500442FFP	HRAS	11p15.5	Normal	1.78	1	5	0.2
RS1500442FFP	KRAS	12p12.1	Normal	2.02	0	6	0
RS1500442FFP	NRAS	1p13.2	Normal	2.59	0	4	0
RS1500442FFP	NTRK1	1q23.1	Normal	2.27	0	1	0
RS1500442FFP	PIK3CA	3q26.32	Normal	2.4	4	20	0.2
RS1500442FFP	PPARG	3p25.2	Normal	2.02	0	1	0
RS1500442FFP	PTEN	10q23.31	Normal	2.22	0	9	0
RS1500442FFP	RET	10q11.21	Normal	2.18	5	21	0.238095
RS1500442FFP	TERT	5p15.33	Normal	1.86	1	16	0.0625
RS1500442FFP	TP53	17p13.1	Normal	1.94	1	14	0.0714286
RS1500442FFP	TSHR	14q31.1	Normal	2.09	1	12	0.0833333
RS1500444FFP	AKT1	14q32.33	Normal	2.08	1	14	0.0714286
RS1500444FFP	ALK	2p23.1	Normal	1.61	0	1	0
RS1500444FFP	BRAF	7q34	Normal	2.4	5	22	0.227273
RS1500444FFP	CTNNB1	3p22.1	Normal	1.53	1	14	0.0714286
RS1500444FFP	EIF1AX	Xp22.12	Normal	2.3	1	7	0.142857
RS1500444FFP	ETV6	12p13.2	Normal	1.83	0	2	0
RS1500444FFP	GNAS	20q13.32	Normal	1.59	1	17	0.0588235
RS1500444FFP	HRAS	11p15.5	Normal	2.09	0	5	0
RS1500444FFP	KRAS	12p12.1	Normal	1.9	1	6	0.166667
RS1500444FFP	NRAS	1p13.2	Normal	2.77	1	4	0.25
RS1500444FFP	NTRK1	1q23.1	Normal	2.4	0	1	0
RS1500444FFP	PIK3CA	3q26.32	Normal	2.32	4	20	0.2
RS1500444FFP	PPARG	3p25.2	Normal	2.14	0	1	0
RS1500444FFP	PTEN	10q23.31	Normal	2.19	1	9	0.111111
RS1500444FFP	RET	10q11.21	Normal	2.32	5	21	0.238095
RS1500444FFP	TERT	5p15.33	Normal	2.14	1	16	0.0625
RS1500444FFP	TP53	17p13.1	Normal	48.91	2	14	0.142857
RS1500444FFP	TSHR	14q31.1	Normal	2.16	2	12	0.166667
RS1500446FFP	AKT1	14q32.33	Normal	1.86	0	14	0
RS1500446FFP	ALK	2p23.1	Normal	1.84	0	1	0
RS1500446FFP	BRAF	7q34	Normal	2.32	2	22	0.0909091
RS1500446FFP	CTNNB1	3p22.1	Normal	1.71	0	14	0
RS1500446FFP	EIF1AX	Xp22.12	Normal	2.12	0	7	0
RS1500446FFP	ETV6	12p13.2	Normal	1.73	0	2	0
RS1500446FFP	GNAS	20q13.32	Normal	1.7	1	17	0.0588235
RS1500446FFP	HRAS	11p15.5	Normal	1.83	0	5	0
RS1500446FFP	KRAS	12p12.1	Normal	1.95	0	6	0
RS1500446FFP	NRAS	1p13.2	Normal	2.45	0	4	0
RS1500446FFP	NTRK1	1q23.1	Normal	2.18	0	1	0
RS1500446FFP	PIK3CA	3q26.32	Normal	2.33	3	20	0.15
RS1500446FFP	PPARG	3p25.2	Normal	1.98	0	1	0
RS1500446FFP	PTEN	10q23.31	Normal	2.05	0	9	0
RS1500446FFP	RET	10q11.21	Normal	2.09	2	21	0.0952381
RS1500446FFP	TERT	5p15.33	Normal	2.15	0	16	0
RS1500446FFP	TP53	17p13.1	Normal	1.88	1	14	0.0714286
RS1500446FFP	TSHR	14q31.1	Normal	2.03	2	12	0.166667
RS1500451FFP	AKT1	14q32.33	Normal	1.71	0	14	0
RS1500451FFP	ALK	2p23.1	Normal	2.05	0	1	0
RS1500451FFP	BRAF	7q34	Normal	1.83	0	22	0
RS1500451FFP	CTNNB1	3p22.1	Normal	2.17	0	14	0
RS1500451FFP	EIF1AX	Xp22.12	Normal	2.14	0	7	0
RS1500451FFP	ETV6	12p13.2	Normal	1.89	0	2	0
RS1500451FFP	GNAS	20q13.32	Normal	1.78	0	17	0
RS1500451FFP	HRAS	11p15.5	Normal	1.82	0	5	0
RS1500451FFP	KRAS	12p12.1	Normal	1.95	0	6	0
RS1500451FFP	NRAS	1p13.2	Normal	1.98	0	4	0
RS1500451FFP	NTRK1	1q23.1	Normal	1.99	0	1	0
RS1500451FFP	PIK3CA	3q26.32	Normal	1.96	0	20	0
RS1500451FFP	PPARG	3p25.2	Normal	2.05	0	1	0
RS1500451FFP	PTEN	10q23.31	Normal	1.94	0	9	0
RS1500451FFP	RET	10q11.21	Normal	2.07	0	21	0
RS1500451FFP	TERT	5p15.33	Normal	2.03	0	16	0
RS1500451FFP	TP53	17p13.1	Normal	1.63	0	14	0
RS1500451FFP	TSHR	14q31.1	Normal	1.96	0	12	0
RS1500452FFP	AKT1	14q32.33	Normal	1.98	0	14	0
RS1500452FFP	ALK	2p23.1	Normal	1.79	0	1	0
RS1500452FFP	BRAF	7q34	Normal	1.85	0	22	0
RS1500452FFP	CTNNB1	3p22.1	Normal	2.08	0	14	0
RS1500452FFP	EIF1AX	Xp22.12	Normal	2.1	0	7	0
RS1500452FFP	ETV6	12p13.2	Normal	1.8	0	2	0
RS1500452FFP	GNAS	20q13.32	Normal	1.61	0	17	0
RS1500452FFP	HRAS	11p15.5	Normal	2.05	0	5	0
RS1500452FFP	KRAS	12p12.1	Normal	1.84	0	6	0
RS1500452FFP	NRAS	1p13.2	Normal	2.09	0	4	0
RS1500452FFP	NTRK1	1q23.1	Normal	1.91	0	1	0
RS1500452FFP	PIK3CA	3q26.32	Normal	1.98	0	20	0
RS1500452FFP	PPARG	3p25.2	Normal	1.96	0	1	0
RS1500452FFP	PTEN	10q23.31	Normal	1.77	0	9	0
RS1500452FFP	RET	10q11.21	Normal	2.22	1	21	0.047619
RS1500452FFP	TERT	5p15.33	Normal	2.05	0	16	0
RS1500452FFP	TP53	17p13.1	Normal	1.7	0	14	0
RS1500452FFP	TSHR	14q31.1	Normal	1.93	0	12	0
RS1500454FFP	AKT1	14q32.33	Normal	2.02	0	14	0
RS1500454FFP	ALK	2p23.1	Normal	1.61	0	1	0
RS1500454FFP	BRAF	7q34	Normal	2.14	0	22	0
RS1500454FFP	CTNNB1	3p22.1	Normal	1.98	0	14	0
RS1500454FFP	EIF1AX	Xp22.12	Normal	2.23	0	7	0
RS1500454FFP	ETV6	12p13.2	Normal	1.71	0	2	0
RS1500454FFP	GNAS	20q13.32	Normal	1.75	0	17	0
RS1500454FFP	HRAS	11p15.5	Normal	1.95	0	5	0
RS1500454FFP	KRAS	12p12.1	Normal	2.05	0	6	0
RS1500454FFP	NRAS	1p13.2	Normal	2.08	0	4	0
RS1500454FFP	NTRK1	1q23.1	Normal	1.67	0	1	0
RS1500454FFP	PIK3CA	3q26.32	Normal	2.24	0	20	0
RS1500454FFP	PPARG	3p25.2	Normal	1.77	0	1	0
RS1500454FFP	PTEN	10q23.31	Normal	2.09	0	9	0
RS1500454FFP	RET	10q11.21	Normal	2.05	1	21	0.047619
RS1500454FFP	TERT	5p15.33	Normal	1.89	0	16	0
RS1500454FFP	TP53	17p13.1	Normal	1.7	0	14	0
RS1500454FFP	TSHR	14q31.1	Normal	1.8	0	12	0
RS1500456FFP	AKT1	14q32.33	Normal	1.9	0	14	0
RS1500456FFP	ALK	2p23.1	Normal	1.98	0	1	0
RS1500456FFP	BRAF	7q34	Normal	1.91	0	22	0
RS1500456FFP	CTNNB1	3p22.1	Normal	1.94	0	14	0
RS1500456FFP	EIF1AX	Xp22.12	Normal	2.08	0	7	0
RS1500456FFP	ETV6	12p13.2	Normal	1.82	0	2	0
RS1500456FFP	GNAS	20q13.32	Normal	1.73	0	17	0
RS1500456FFP	HRAS	11p15.5	Normal	2	0	5	0
RS1500456FFP	KRAS	12p12.1	Normal	1.83	0	6	0
RS1500456FFP	NRAS	1p13.2	Normal	2.16	0	4	0
RS1500456FFP	NTRK1	1q23.1	Normal	1.92	0	1	0
RS1500456FFP	PIK3CA	3q26.32	Normal	1.97	0	20	0
RS1500456FFP	PPARG	3p25.2	Normal	1.94	0	1	0
RS1500456FFP	PTEN	10q23.31	Normal	1.87	0	9	0
RS1500456FFP	RET	10q11.21	Normal	2.19	0	21	0
RS1500456FFP	TERT	5p15.33	Normal	2.1	0	16	0
RS1500456FFP	TP53	17p13.1	Normal	1.77	0	14	0
RS1500456FFP	TSHR	14q31.1	Normal	1.86	0	12	0
RS1500457FFP	AKT1	14q32.33	Normal	2.16	1	14	0.0714286
RS1500457FFP	ALK	2p23.1	Normal	1.44	0	1	0
RS1500457FFP	BRAF	7q34	Normal	2.2	1	22	0.0454545
RS1500457FFP	CTNNB1	3p22.1	Normal	2.06	0	14	0
RS1500457FFP	EIF1AX	Xp22.12	Normal	2.27	0	7	0
RS1500457FFP	ETV6	12p13.2	Normal	1.74	0	2	0
RS1500457FFP	GNAS	20q13.32	Normal	1.77	0	17	0
RS1500457FFP	HRAS	11p15.5	Normal	2.13	0	5	0
RS1500457FFP	KRAS	12p12.1	Normal	2.2	1	6	0.166667
RS1500457FFP	NRAS	1p13.2	Normal	2	0	4	0
RS1500457FFP	NTRK1	1q23.1	Normal	1.77	0	1	0
RS1500457FFP	PIK3CA	3q26.32	Normal	2.09	1	20	0.05
RS1500457FFP	PPARG	3p25.2	Normal	1.73	0	1	0
RS1500457FFP	PTEN	10q23.31	Normal	2.17	1	9	0.111111
RS1500457FFP	RET	10q11.21	Normal	2.19	3	21	0.142857
RS1500457FFP	TERT	5p15.33	Normal	1.77	0	16	0
RS1500457FFP	TP53	17p13.1	Normal	1.74	0	14	0
RS1500457FFP	TSHR	14q31.1	Normal	1.95	0	12	0
RS1500458FFP	AKT1	14q32.33	Normal	2.21	1	14	0.0714286
RS1500458FFP	ALK	2p23.1	Normal	2.12	0	1	0
RS1500458FFP	BRAF	7q34	Normal	2.05	1	22	0.0454545
RS1500458FFP	CTNNB1	3p22.1	Normal	2.39	3	14	0.214286
RS1500458FFP	EIF1AX	Xp22.12	Normal	1.9	0	7	0
RS1500458FFP	ETV6	12p13.2	Normal	3.03	1	2	0.5
RS1500458FFP	GNAS	20q13.32	Normal	1.74	0	17	0
RS1500458FFP	HRAS	11p15.5	Normal	2.41	1	5	0.2
RS1500458FFP	KRAS	12p12.1	Normal	2.22	2	6	0.333333
RS1500458FFP	NRAS	1p13.2	Normal	3.32	1	4	0.25
RS1500458FFP	NTRK1	1q23.1	Normal	1.69	0	1	0
RS1500458FFP	PIK3CA	3q26.32	Normal	2.06	2	20	0.1
RS1500458FFP	PPARG	3p25.2	Normal	4.11	1	1	1
RS1500458FFP	PTEN	10q23.31	Normal	3.55	3	9	0.333333
RS1500458FFP	RET	10q11.21	Normal	3.71	5	21	0.238095
RS1500458FFP	TERT	5p15.33	Normal	1.9	1	16	0.0625
RS1500458FFP	TP53	17p13.1	Normal	2.69	3	14	0.214286
RS1500458FFP	TSHR	14q31.1	Normal	2.77	2	12	0.166667
RS1500460FFP	AKT1	14q32.33	Normal	1.96	0	14	0
RS1500460FFP	ALK	2p23.1	Normal	1.34	0	1	0
RS1500460FFP	BRAF	7q34	Normal	2.18	0	22	0
RS1500460FFP	CTNNB1	3p22.1	Normal	1.91	0	14	0
RS1500460FFP	EIF1AX	Xp22.12	Normal	2.02	0	7	0
RS1500460FFP	ETV6	12p13.2	Normal	1.74	0	2	0
RS1500460FFP	GNAS	20q13.32	Normal	1.75	0	17	0
RS1500460FFP	HRAS	11p15.5	Normal	1.93	0	5	0
RS1500460FFP	KRAS	12p12.1	Normal	2.14	0	6	0
RS1500460FFP	NRAS	1p13.2	Normal	2.06	0	4	0
RS1500460FFP	NTRK1	1q23.1	Normal	1.63	0	1	0
RS1500460FFP	PIK3CA	3q26.32	Normal	2.21	0	20	0
RS1500460FFP	PPARG	3p25.2	Normal	1.73	0	1	0
RS1500460FFP	PTEN	10q23.31	Normal	2.25	0	9	0
RS1500460FFP	RET	10q11.21	Normal	2.2	3	21	0.142857
RS1500460FFP	TERT	5p15.33	Normal	1.82	0	16	0
RS1500460FFP	TP53	17p13.1	Normal	1.67	0	14	0
RS1500460FFP	TSHR	14q31.1	Normal	1.83	0	12	0
RS1500461FFP	AKT1	14q32.33	Normal	1.96	0	14	0
RS1500461FFP	ALK	2p23.1	Normal	1.83	0	1	0
RS1500461FFP	BRAF	7q34	Normal	1.93	0	22	0
RS1500461FFP	CTNNB1	3p22.1	Normal	2.19	0	14	0
RS1500461FFP	EIF1AX	Xp22.12	Normal	2.28	0	7	0
RS1500461FFP	ETV6	12p13.2	Normal	1.89	0	2	0
RS1500461FFP	GNAS	20q13.32	Normal	1.94	0	17	0
RS1500461FFP	HRAS	11p15.5	Normal	1.92	0	5	0
RS1500461FFP	KRAS	12p12.1	Normal	1.92	0	6	0
RS1500461FFP	NRAS	1p13.2	Normal	2.13	0	4	0
RS1500461FFP	NTRK1	1q23.1	Normal	1.89	0	1	0
RS1500461FFP	PIK3CA	3q26.32	Normal	1.98	0	20	0
RS1500461FFP	PPARG	3p25.2	Normal	2.06	0	1	0
RS1500461FFP	PTEN	10q23.31	Normal	1.94	0	9	0
RS1500461FFP	RET	10q11.21	Normal	2.18	1	21	0.047619
RS1500461FFP	TERT	5p15.33	Normal	1.91	0	16	0
RS1500461FFP	TP53	17p13.1	Normal	1.6	0	14	0
RS1500461FFP	TSHR	14q31.1	Normal	2.07	0	12	0
RS1500465FFP	AKT1	14q32.33	Normal	2.02	0	14	0
RS1500465FFP	ALK	2p23.1	Normal	1.82	0	1	0
RS1500465FFP	BRAF	7q34	Normal	1.76	0	22	0
RS1500465FFP	CTNNB1	3p22.1	Normal	2.19	0	14	0
RS1500465FFP	EIF1AX	Xp22.12	Normal	2.06	0	7	0
RS1500465FFP	ETV6	12p13.2	Normal	1.85	0	2	0
RS1500465FFP	GNAS	20q13.32	Normal	1.67	0	17	0
RS1500465FFP	HRAS	11p15.5	Normal	2.01	0	5	0
RS1500465FFP	KRAS	12p12.1	Normal	1.69	0	6	0
RS1500465FFP	NRAS	1p13.2	Normal	2.05	0	4	0
RS1500465FFP	NTRK1	1q23.1	Normal	1.88	0	1	0
RS1500465FFP	PIK3CA	3q26.32	Normal	1.77	0	20	0
RS1500465FFP	PPARG	3p25.2	Normal	2.02	0	1	0
RS1500465FFP	PTEN	10q23.31	Normal	1.77	0	9	0
RS1500465FFP	RET	10q11.21	Normal	2.1	1	21	0.047619
RS1500465FFP	TERT	5p15.33	Normal	2.09	0	16	0
RS1500465FFP	TP53	17p13.1	Normal	1.63	0	14	0
RS1500465FFP	TSHR	14q31.1	Normal	1.97	0	12	0
RS1500467FFP	AKT1	14q32.33	Normal	2.16	1	14	0.0714286
RS1500467FFP	ALK	2p23.1	Normal	1.39	0	1	0
RS1500467FFP	BRAF	7q34	Normal	2.18	0	22	0
RS1500467FFP	CTNNB1	3p22.1	Normal	2.03	0	14	0
RS1500467FFP	EIF1AX	Xp22.12	Normal	2.03	0	7	0
RS1500467FFP	ETV6	12p13.2	Normal	1.8	0	2	0
RS1500467FFP	GNAS	20q13.32	Normal	1.9	0	17	0
RS1500467FFP	HRAS	11p15.5	Normal	2.1	0	5	0
RS1500467FFP	KRAS	12p12.1	Normal	2.04	0	6	0
RS1500467FFP	NRAS	1p13.2	Normal	2.05	0	4	0
RS1500467FFP	NTRK1	1q23.1	Normal	1.51	0	1	0
RS1500467FFP	PIK3CA	3q26.32	Normal	2.22	0	20	0
RS1500467FFP	PPARG	3p25.2	Normal	1.73	0	1	0
RS1500467FFP	PTEN	10q23.31	Normal	2.21	0	9	0
RS1500467FFP	RET	10q11.21	Normal	1.93	0	21	0
RS1500467FFP	TERT	5p15.33	Normal	1.74	0	16	0
RS1500467FFP	TP53	17p13.1	Normal	1.71	0	14	0
RS1500467FFP	TSHR	14q31.1	Normal	1.92	0	12	0
RS1500468FFP	AKT1	14q32.33	Normal	1.88	0	14	0
RS1500468FFP	ALK	2p23.1	Normal	1.6	0	1	0
RS1500468FFP	BRAF	7q34	Normal	2.11	0	22	0
RS1500468FFP	CTNNB1	3p22.1	Normal	1.94	0	14	0
RS1500468FFP	EIF1AX	Xp22.12	Normal	2.16	0	7	0
RS1500468FFP	ETV6	12p13.2	Normal	1.72	0	2	0
RS1500468FFP	GNAS	20q13.32	Normal	1.62	0	17	0
RS1500468FFP	HRAS	11p15.5	Normal	1.87	0	5	0
RS1500468FFP	KRAS	12p12.1	Normal	2.03	0	6	0
RS1500468FFP	NRAS	1p13.2	Normal	1.99	0	4	0
RS1500468FFP	NTRK1	1q23.1	Normal	1.74	0	1	0
RS1500468FFP	PIK3CA	3q26.32	Normal	2.21	0	20	0
RS1500468FFP	PPARG	3p25.2	Normal	1.79	0	1	0
RS1500468FFP	PTEN	10q23.31	Normal	2.12	0	9	0
RS1500468FFP	RET	10q11.21	Normal	2.19	2	21	0.0952381
RS1500468FFP	TERT	5p15.33	Normal	2.05	1	16	0.0625
RS1500468FFP	TP53	17p13.1	Normal	1.68	0	14	0
RS1500468FFP	TSHR	14q31.1	Normal	1.8	0	12	0
RS1500470FFP	AKT1	14q32.33	Normal	2.13	1	14	0.0714286
RS1500470FFP	ALK	2p23.1	Normal	1.64	0	1	0
RS1500470FFP	BRAF	7q34	Normal	2.11	0	22	0
RS1500470FFP	CTNNB1	3p22.1	Normal	1.95	0	14	0
RS1500470FFP	EIF1AX	Xp22.12	Normal	2.15	0	7	0
RS1500470FFP	ETV6	12p13.2	Normal	1.74	0	2	0
RS1500470FFP	GNAS	20q13.32	Normal	1.73	0	17	0
RS1500470FFP	HRAS	11p15.5	Normal	2.05	0	5	0
RS1500470FFP	KRAS	12p12.1	Normal	2	0	6	0
RS1500470FFP	NRAS	1p13.2	Normal	2.1	0	4	0
RS1500470FFP	NTRK1	1q23.1	Normal	1.66	0	1	0
RS1500470FFP	PIK3CA	3q26.32	Normal	2.19	0	20	0
RS1500470FFP	PPARG	3p25.2	Normal	1.82	0	1	0
RS1500470FFP	PTEN	10q23.31	Normal	2.08	0	9	0
RS1500470FFP	RET	10q11.21	Normal	2.3	3	21	0.142857
RS1500470FFP	TERT	5p15.33	Normal	1.96	0	16	0
RS1500470FFP	TP53	17p13.1	Normal	1.78	0	14	0
RS1500470FFP	TSHR	14q31.1	Normal	1.92	0	12	0
RS1500471FFP	AKT1	14q32.33	Normal	1.94	0	14	0
RS1500471FFP	ALK	2p23.1	Normal	1.71	0	1	0
RS1500471FFP	BRAF	7q34	Normal	2.1	0	22	0
RS1500471FFP	CTNNB1	3p22.1	Normal	1.9	0	14	0
RS1500471FFP	EIF1AX	Xp22.12	Normal	2.01	0	7	0
RS1500471FFP	ETV6	12p13.2	Normal	1.7	0	2	0
RS1500471FFP	GNAS	20q13.32	Normal	1.75	0	17	0
RS1500471FFP	HRAS	11p15.5	Normal	1.82	0	5	0
RS1500471FFP	KRAS	12p12.1	Normal	2.06	0	6	0
RS1500471FFP	NRAS	1p13.2	Normal	2.09	0	4	0
RS1500471FFP	NTRK1	1q23.1	Normal	1.61	0	1	0
RS1500471FFP	PIK3CA	3q26.32	Normal	2.11	0	20	0
RS1500471FFP	PPARG	3p25.2	Normal	1.82	0	1	0
RS1500471FFP	PTEN	10q23.31	Normal	2.12	0	9	0
RS1500471FFP	RET	10q11.21	Normal	2.2	2	21	0.0952381
RS1500471FFP	TERT	5p15.33	Normal	2.11	0	16	0
RS1500471FFP	TP53	17p13.1	Normal	1.69	0	14	0
RS1500471FFP	TSHR	14q31.1	Normal	1.81	0	12	0
RS1500473FFP	AKT1	14q32.33	Normal	1.87	0	14	0
RS1500473FFP	ALK	2p23.1	Normal	2.04	0	1	0
RS1500473FFP	BRAF	7q34	Normal	1.94	0	22	0
RS1500473FFP	CTNNB1	3p22.1	Normal	1.96	0	14	0
RS1500473FFP	EIF1AX	Xp22.12	Normal	2.06	0	7	0
RS1500473FFP	ETV6	12p13.2	Normal	1.84	0	2	0
RS1500473FFP	GNAS	20q13.32	Normal	1.77	0	17	0
RS1500473FFP	HRAS	11p15.5	Normal	1.88	0	5	0
RS1500473FFP	KRAS	12p12.1	Normal	1.93	0	6	0
RS1500473FFP	NRAS	1p13.2	Normal	2.04	0	4	0
RS1500473FFP	NTRK1	1q23.1	Normal	1.86	0	1	0
RS1500473FFP	PIK3CA	3q26.32	Normal	2.11	0	20	0
RS1500473FFP	PPARG	3p25.2	Normal	2	0	1	0
RS1500473FFP	PTEN	10q23.31	Normal	1.98	0	9	0
RS1500473FFP	RET	10q11.21	Normal	2.18	0	21	0
RS1500473FFP	TERT	5p15.33	Normal	2.17	0	16	0
RS1500473FFP	TP53	17p13.1	Normal	1.78	0	14	0
RS1500473FFP	TSHR	14q31.1	Normal	1.84	0	12	0
